# Supplementary material for: Alternative assembly of respiratory complex II connects energy stress to metabolic checkpoints
Source: Nat Commun. 2018 Jun 7;9:2221. doi: 10.1038/s41467-018-04603-z (PMC5992162; doi:10.1038/s41467-018-04603-z)
Supplement: Supplementary file 4 — Supplementary Data 2 [file 41467_2018_4603_MOESM4_ESM.xlsx]

## Sheet: AllProteinsNorm
MS-SWATH-detected proteins	Protein	MB.231.1	MB.231.2	MB.231.3	MB.231.SDHB.KO.shSDHA.1	MB.231.SDHB.KO.shSDHA.2	MB.231.SDHB.KO.shSDHA.3	MB.231.SDHB.KO.shVector.1	MB.231.SDHB.KO.shVector.2	MB.231.SDHB.KO.shVector.3	X1.Parental	X2.SDHB_ko.EV	X3.SDHB_ko.SDHA_low	Cluster	MaxFC	Anova	Anova.adj	Anova.idx	NumberPeptides.Protein	NumberPeptides.x	FDRFilter	Order	Protein names	Gene ontology (GO)
A0FGR8	sp|A0FGR8|ESYT2_HUMAN	113068	176657	155973	347407	382770	335065	326719	330478	339988	146052	332348	354515	1	2.42733	0.000397104	0.00468009	TRUE	sp|A0FGR8|ESYT2_HUMAN	1	Yes	3	Extended synaptotagmin-2 (E-Syt2) (Chr2Syt)	endoplasmic reticulum membrane [GO:0005789]; extrinsic component of cytoplasmic side of plasma membrane [GO:0031234]; integral component of plasma membrane [GO:0005887]; intrinsic component of endoplasmic reticulum membrane [GO:0031227]; membrane [GO:0016020]; organelle membrane contact site [GO:0044232]; cadherin binding [GO:0045296]; calcium ion binding [GO:0005509]; calcium-dependent phospholi…
O00159	sp|O00159|MYO1C_HUMAN	3.07695e+06	3.7764e+06	3.84801e+06	5.24209e+06	5.35825e+06	5.13194e+06	5.00122e+06	5.39781e+06	6.22848e+06	3.54932e+06	5.5194e+06	5.24328e+06	1	1.55506	0.00269203	0.0146264	TRUE	sp|O00159|MYO1C_HUMAN	14	Yes	13	Unconventional myosin-Ic (Myosin I beta) (MMI-beta) (MMIb)	basal plasma membrane [GO:0009925]; brush border [GO:0005903]; cytoplasm [GO:0005737]; cytoplasmic vesicle [GO:0031410]; cytosol [GO:0005829]; extracellular exosome [GO:0070062]; filamentous actin [GO:0031941]; lateral plasma membrane [GO:0016328]; membrane [GO:0016020]; membrane raft [GO:0045121]; microvillus [GO:0005902]; myosin I complex [GO:0045160]; nuclear body [GO:0016604]; nuclear pore [G…
O00560	sp|O00560|SDCB1_HUMAN	340268	484199	303346	944681	894857	821882	806819	885368	997477	368350	893170	885692	1	2.42478	0.000697235	0.00657056	TRUE	sp|O00560|SDCB1_HUMAN	2	Yes	28	Syntenin-1 (Melanoma differentiation-associated protein 9) (MDA-9) (Pro-TGF-alpha cytoplasmic domain-interacting protein 18) (TACIP18) (Scaffold protein Pbp1) (Syndecan-binding protein 1)	adherens junction [GO:0005912]; azurophil granule lumen [GO:0035578]; blood microparticle [GO:0072562]; cytoplasm [GO:0005737]; cytoskeleton [GO:0005856]; cytosol [GO:0005829]; endoplasmic reticulum membrane [GO:0005789]; extracellular exosome [GO:0070062]; extracellular region [GO:0005576]; extracellular space [GO:0005615]; extracellular vesicle [GO:1903561]; focal adhesion [GO:0005925]; interle…
O00764	sp|O00764|PDXK_HUMAN	153128	178350	226155	360007	361184	311985	429503	441124	497588	183476	455127	343604	1	2.48058	0.000402812	0.00468009	TRUE	sp|O00764|PDXK_HUMAN	2	Yes	33	Pyridoxal kinase (EC 2.7.1.35) (Pyridoxine kinase)	cytosol [GO:0005829]; extracellular exosome [GO:0070062]; extracellular region [GO:0005576]; nucleus [GO:0005634]; secretory granule lumen [GO:0034774]; specific granule lumen [GO:0035580]; ATP binding [GO:0005524]; lithium ion binding [GO:0031403]; magnesium ion binding [GO:0000287]; potassium ion binding [GO:0030955]; protein homodimerization activity [GO:0042803]; pyridoxal kinase activity [GO…
O14579	sp|O14579|COPE_HUMAN	554248	625966	722706	1.51711e+06	1.34956e+06	973205	1.1414e+06	1.10404e+06	1.14263e+06	630578	1.12921e+06	1.25836e+06	1	1.99557	0.0031293	0.0164141	TRUE	sp|O14579|COPE_HUMAN	3	Yes	35	Coatomer subunit epsilon (Epsilon-coat protein) (Epsilon-COP)	COPI vesicle coat [GO:0030126]; cytosol [GO:0005829]; endoplasmic reticulum membrane [GO:0005789]; Golgi apparatus [GO:0005794]; Golgi membrane [GO:0000139]; nucleoplasm [GO:0005654]; transport vesicle [GO:0030133]; structural molecule activity [GO:0005198]; ER to Golgi vesicle-mediated transport [GO:0006888]; intra-Golgi vesicle-mediated transport [GO:0006891]; protein transport [GO:0015031]; re…
O14617	sp|O14617|AP3D1_HUMAN	502034	587490	622502	729241	651626	596837	795928	1.17054e+06	827739	568361	917033	657015	1	1.61347	0.0201828	0.058752	TRUE	sp|O14617|AP3D1_HUMAN	5	Yes	36	AP-3 complex subunit delta-1 (AP-3 complex subunit delta) (Adaptor-related protein complex 3 subunit delta-1) (Delta-adaptin)	AP-3 adaptor complex [GO:0030123]; axon cytoplasm [GO:1904115]; endosome membrane [GO:0010008]; Golgi apparatus [GO:0005794]; Golgi membrane [GO:0000139]; lysosomal membrane [GO:0005765]; membrane [GO:0016020]; plasma membrane [GO:0005886]; presynaptic endosome [GO:0098830]; terminal bouton [GO:0043195]; transporter activity [GO:0005215]; anterograde axonal transport [GO:0008089]; anterograde syn…
O14737	sp|O14737|PDCD5_HUMAN	250990	366663	379419	590378	606287	587407	771628	745154	739600	326849	751998	594633	1	2.30075	0.000680256	0.00648381	TRUE	sp|O14737|PDCD5_HUMAN	1	Yes	37	Programmed cell death protein 5 (TF-1 cell apoptosis-related protein 19) (Protein TFAR19)	cytoplasm [GO:0005737]; cytosol [GO:0005829]; extracellular exosome [GO:0070062]; nucleus [GO:0005634]; acetyltransferase activator activity [GO:0010698]; beta-tubulin binding [GO:0048487]; DNA binding [GO:0003677]; heparin binding [GO:0008201]; apoptotic process [GO:0006915]; cellular response to transforming growth factor beta stimulus [GO:0071560]; negative regulation of cell proliferation [GO…
O14745	sp|O14745|NHRF1_HUMAN	263836	378966	386836	496642	472129	473785	600964	578776	516485	338184	564251	480723	1	1.66847	0.0087353	0.0331147	TRUE	sp|O14745|NHRF1_HUMAN	3	Yes	39	Na(+)/H(+) exchange regulatory cofactor NHE-RF1 (NHERF-1) (Ezrin-radixin-moesin-binding phosphoprotein 50) (EBP50) (Regulatory cofactor of Na(+)/H(+) exchanger) (Sodium-hydrogen exchanger regulatory factor 1) (Solute carrier family 9 isoform A3 regulatory factor 1)	actin cytoskeleton [GO:0015629]; apical plasma membrane [GO:0016324]; brush border membrane [GO:0031526]; cell periphery [GO:0071944]; cytoplasm [GO:0005737]; endomembrane system [GO:0012505]; extracellular exosome [GO:0070062]; filopodium [GO:0030175]; membrane [GO:0016020]; membrane raft [GO:0045121]; microvillus [GO:0005902]; microvillus membrane [GO:0031528]; perinuclear region of cytoplasm […
O14907	sp|O14907|TX1B3_HUMAN	163854	229128	238130	357428	334045	343555	509728	533842	431960	207547	489852	344876	1	2.36019	0.000747947	0.0067803	TRUE	sp|O14907|TX1B3_HUMAN	1	Yes	42	Tax1-binding protein 3 (Glutaminase-interacting protein 3) (Tax interaction protein 1) (TIP-1) (Tax-interacting protein 1)	actin cytoskeleton [GO:0015629]; cytoplasm [GO:0005737]; cytosol [GO:0005829]; extracellular exosome [GO:0070062]; fibrillar center [GO:0001650]; intracellular membrane-bounded organelle [GO:0043231]; plasma membrane [GO:0005886]; beta-catenin binding [GO:0008013]; protein C-terminus binding [GO:0008022]; activation of GTPase activity [GO:0090630]; negative regulation of cell proliferation [GO:00…
O15173	sp|O15173|PGRC2_HUMAN	77816.9	100731	122520	192203	166012	179775	224514	206343	218062	98661.4	216174	179009	1	2.19108	0.00116032	0.00867896	TRUE	sp|O15173|PGRC2_HUMAN	1	Yes	62	Membrane-associated progesterone receptor component 2 (Progesterone membrane-binding protein) (Steroid receptor protein DG6)	integral component of membrane [GO:0016021]; membrane [GO:0016020]; nuclear envelope [GO:0005635]; heme binding [GO:0020037]; steroid binding [GO:0005496]; steroid hormone receptor activity [GO:0003707]
O15347	sp|O15347|HMGB3_HUMAN	432339	619518	604254	1.04385e+06	1.05985e+06	1.01512e+06	1.31773e+06	1.26026e+06	1.19651e+06	544962	1.25719e+06	1.03944e+06	1	2.30694	0.000338871	0.00431478	TRUE	sp|O15347|HMGB3_HUMAN	2	Yes	66	High mobility group protein B3 (High mobility group protein 2a) (HMG-2a) (High mobility group protein 4) (HMG-4)	chromosome [GO:0005694]; cytoplasm [GO:0005737]; nucleus [GO:0005634]; DNA binding, bending [GO:0008301]; double-stranded DNA binding [GO:0003690]; four-way junction DNA binding [GO:0000400]; RNA binding [GO:0003723]; DNA geometric change [GO:0032392]; DNA recombination [GO:0006310]; innate immune response [GO:0045087]; multicellular organism development [GO:0007275]; regulation of transcription,…
O15514	sp|O15514|RPB4_HUMAN	74866.4	122923	94592.5	123317	94763.9	115540	320081	347856	184233	95482.9	273742	110526	1	2.86693	0.00489196	0.0217015	TRUE	sp|O15514|RPB4_HUMAN	1		71	DNA-directed RNA polymerase II subunit RPB4 (RNA polymerase II subunit B4) (DNA-directed RNA polymerase II subunit D) (RNA polymerase II 16 kDa subunit) (RPB16)	cytosol [GO:0005829]; DNA-directed RNA polymerase II, core complex [GO:0005665]; nuclear speck [GO:0016607]; nucleoplasm [GO:0005654]; nucleus [GO:0005634]; P-body [GO:0000932]; DNA-directed 5'-3' RNA polymerase activity [GO:0003899]; nucleotide binding [GO:0000166]; translation initiation factor binding [GO:0031369]; 7-methylguanosine mRNA capping [GO:0006370]; fibroblast growth factor receptor …
O43172	sp|O43172|PRP4_HUMAN	536525	717934	768084	974216	970614	1.02783e+06	1.02963e+06	1.30672e+06	1.01481e+06	666338	1.10939e+06	990545	1	1.66491	0.00941476	0.0346663	TRUE	sp|O43172|PRP4_HUMAN	3	Yes	74	U4/U6 small nuclear ribonucleoprotein Prp4 (PRP4 homolog) (hPrp4) (U4/U6 snRNP 60 kDa protein) (WD splicing factor Prp4)	Cajal body [GO:0015030]; nuclear speck [GO:0016607]; nucleoplasm [GO:0005654]; nucleus [GO:0005634]; spliceosomal complex [GO:0005681]; spliceosomal snRNP complex [GO:0097525]; U4/U6 snRNP [GO:0071001]; U4/U6 x U5 tri-snRNP complex [GO:0046540]; U4 snRNA binding [GO:0030621]; U6 snRNA binding [GO:0017070]; mRNA splicing, via spliceosome [GO:0000398]; RNA processing [GO:0006396]; RNA splicing [GO:…
O43324	sp|O43324|MCA3_HUMAN	747398	1.09189e+06	1.06144e+06	1.49579e+06	1.59291e+06	1.36189e+06	1.82112e+06	1.87369e+06	1.35582e+06	953252	1.66627e+06	1.48048e+06	1	1.74799	0.0141479	0.0457424	TRUE	sp|O43324|MCA3_HUMAN	4	Yes	77	Eukaryotic translation elongation factor 1 epsilon-1 (Aminoacyl tRNA synthetase complex-interacting multifunctional protein 3) (Elongation factor p18) (Multisynthase complex auxiliary component p18)	cytoplasm [GO:0005737]; cytosol [GO:0005829]; extracellular exosome [GO:0070062]; nucleolus [GO:0005730]; nucleoplasm [GO:0005654]; nucleus [GO:0005634]; glutathione transferase activity [GO:0004364]; glutathione metabolic process [GO:0006749]; negative regulation of cell proliferation [GO:0008285]; positive regulation of apoptotic process [GO:0043065]; positive regulation of cellular senescence …
O43583	sp|O43583|DENR_HUMAN	134762	185619	164592	231428	261011	258503	250931	259647	270629	160275	260278	249947	1	1.62395	0.00213041	0.0125769	TRUE	sp|O43583|DENR_HUMAN	3	Yes	83	Density-regulated protein (DRP) (Protein DRP1) (Smooth muscle cell-associated protein 3) (SMAP-3)	translation initiation complex [GO:0070992]; mRNA binding [GO:0003729]; ribosome binding [GO:0043022]; translation initiation factor activity [GO:0003743]; formation of translation preinitiation complex [GO:0001731]; IRES-dependent translational initiation [GO:0002192]; ribosome disassembly [GO:0032790]; translation reinitiation [GO:0002188]
O43615	sp|O43615|TIM44_HUMAN	197726	335245	290454	356298	434704	443668	549002	549771	523704	268020	540689	409595	1	2.01734	0.0072591	0.0290157	TRUE	sp|O43615|TIM44_HUMAN	1	Yes	85	Mitochondrial import inner membrane translocase subunit TIM44	mitochondrial inner membrane [GO:0005743]; mitochondrial matrix [GO:0005759]; mitochondrion [GO:0005739]; ATP binding [GO:0005524]; chaperone binding [GO:0051087]; protein import into mitochondrial matrix [GO:0030150]; protein targeting to mitochondrion [GO:0006626]
O43852	sp|O43852|CALU_HUMAN	1.65511e+06	3.06395e+06	3.12092e+06	6.58605e+06	6.08422e+06	6.11687e+06	7.17807e+06	7.18826e+06	6.73219e+06	2.51071e+06	7.02958e+06	6.25825e+06	1	2.79983	0.00185721	0.011559	TRUE	sp|O43852|CALU_HUMAN	6	Yes	96	Calumenin (Crocalbin) (IEF SSP 9302)	endoplasmic reticulum [GO:0005783]; endoplasmic reticulum lumen [GO:0005788]; endoplasmic reticulum membrane [GO:0005789]; extracellular region [GO:0005576]; Golgi apparatus [GO:0005794]; melanosome [GO:0042470]; membrane [GO:0016020]; sarcoplasmic reticulum lumen [GO:0033018]; calcium ion binding [GO:0005509]; cellular protein metabolic process [GO:0044267]; post-translational protein modificati…
O60488	sp|O60488|ACSL4_HUMAN	82068.5	111075	142374	201743	185923	177781	170927	198975	201643	109079	189990	188223	1	1.74177	0.0116163	0.0402826	TRUE	sp|O60488|ACSL4_HUMAN	1	Yes	102	Long-chain-fatty-acid--CoA ligase 4 (EC 6.2.1.3) (Long-chain acyl-CoA synthetase 4) (LACS 4)	cytoplasm [GO:0005737]; endoplasmic reticulum membrane [GO:0005789]; ER-mitochondrion membrane contact site [GO:0044233]; extracellular exosome [GO:0070062]; integral component of membrane [GO:0016021]; lipid particle [GO:0005811]; membrane [GO:0016020]; mitochondrial outer membrane [GO:0005741]; neuronal cell body [GO:0043025]; peroxisomal membrane [GO:0005778]; arachidonate-CoA ligase activity …
O60664	sp|O60664|PLIN3_HUMAN	2.22094e+06	2.5952e+06	3.24679e+06	5.20734e+06	5.14138e+06	5.26021e+06	5.78968e+06	4.95354e+06	6.21747e+06	2.65493e+06	5.62852e+06	5.20275e+06	1	2.12002	0.000708299	0.0066206	TRUE	sp|O60664|PLIN3_HUMAN	9	Yes	106	Perilipin-3 (47 kDa mannose 6-phosphate receptor-binding protein) (47 kDa MPR-binding protein) (Cargo selection protein TIP47) (Mannose-6-phosphate receptor-binding protein 1) (Placental protein 17) (PP17)	cytoplasm [GO:0005737]; cytosol [GO:0005829]; endosome [GO:0005768]; endosome membrane [GO:0010008]; Golgi apparatus [GO:0005794]; lipid particle [GO:0005811]; membrane [GO:0016020]; transport vesicle [GO:0030133]; cadherin binding [GO:0045296]; vesicle-mediated transport [GO:0016192]
O60716	sp|O60716|CTND1_HUMAN	621075	1.05982e+06	1.11009e+06	1.49745e+06	1.553e+06	1.58912e+06	1.76155e+06	2.18408e+06	2.34557e+06	900696	2.08195e+06	1.54606e+06	1	2.31149	0.00690044	0.0281416	TRUE	sp|O60716|CTND1_HUMAN	5	Yes	109	Catenin delta-1 (Cadherin-associated Src substrate) (CAS) (p120 catenin) (p120(ctn)) (p120(cas))	cell-cell junction [GO:0005911]; cytoplasm [GO:0005737]; cytosol [GO:0005829]; dendritic spine [GO:0043197]; extracellular exosome [GO:0070062]; growth cone [GO:0030426]; lamellipodium [GO:0030027]; midbody [GO:0030496]; nucleus [GO:0005634]; plasma membrane [GO:0005886]; zonula adherens [GO:0005915]; cadherin binding [GO:0045296]; protein kinase binding [GO:0019901]; receptor binding [GO:0005102…
O60763	sp|O60763|USO1_HUMAN	253247	436698	363796	517496	525127	527716	644350	701132	634439	342658	659332	523428	1	1.92417	0.00737745	0.029299	TRUE	sp|O60763|USO1_HUMAN	1	Yes	111	General vesicular transport factor p115 (Protein USO1 homolog) (Transcytosis-associated protein) (TAP) (Vesicle-docking protein)	cytosol [GO:0005829]; endoplasmic reticulum [GO:0005783]; ER to Golgi transport vesicle membrane [GO:0012507]; fibrillar center [GO:0001650]; Golgi apparatus [GO:0005794]; Golgi membrane [GO:0000139]; Golgi stack [GO:0005795]; membrane [GO:0016020]; perinuclear region of cytoplasm [GO:0048471]; transport vesicle [GO:0030133]; cadherin binding [GO:0045296]; protein transporter activity [GO:0008565…
O60783	sp|O60783|RT14_HUMAN	128358	140190	112541	279526	289406	359389	302136	328934	353559	126517	327535	307490	1	2.58886	7.26444e-05	0.00172968	TRUE	sp|O60783|RT14_HUMAN	1	Yes	112	28S ribosomal protein S14, mitochondrial (MRP-S14) (S14mt) (Mitochondrial small ribosomal subunit protein uS14m)	mitochondrial inner membrane [GO:0005743]; mitochondrial ribosome [GO:0005761]; mitochondrial small ribosomal subunit [GO:0005763]; RNA binding [GO:0003723]; structural constituent of ribosome [GO:0003735]; mitochondrial translational elongation [GO:0070125]; mitochondrial translational termination [GO:0070126]; translation [GO:0006412]
O75122	sp|O75122|CLAP2_HUMAN	149197	139015	140173	171423	148858	194817	250021	224324	218734	142723	230634	170669	1	1.61595	0.00184134	0.011559	TRUE	sp|O75122|CLAP2_HUMAN	2	Yes	121	CLIP-associating protein 2 (Cytoplasmic linker-associated protein 2) (Protein Orbit homolog 2) (hOrbit2)	axonal growth cone [GO:0044295]; basal cortex [GO:0045180]; cell cortex [GO:0005938]; cell leading edge [GO:0031252]; condensed chromosome kinetochore [GO:0000777]; cortical microtubule plus-end [GO:1903754]; cytoplasm [GO:0005737]; cytoplasmic microtubule [GO:0005881]; cytosol [GO:0005829]; Golgi apparatus [GO:0005794]; kinetochore microtubule [GO:0005828]; membrane [GO:0016020]; microtubule [GO…
O75131	sp|O75131|CPNE3_HUMAN	836652	675584	597854	1.03596e+06	912369	833163	958991	1.12538e+06	1.18656e+06	696530	1.08593e+06	923451	1	1.55905	0.0175523	0.0531348	TRUE	sp|O75131|CPNE3_HUMAN	3	Yes	122	Copine-3 (Copine III)	azurophil granule membrane [GO:0035577]; cell junction [GO:0030054]; cytoplasm [GO:0005737]; cytosol [GO:0005829]; extracellular exosome [GO:0070062]; focal adhesion [GO:0005925]; mitochondrion [GO:0005739]; nucleolus [GO:0005730]; nucleus [GO:0005634]; plasma membrane [GO:0005886]; calcium-dependent phospholipid binding [GO:0005544]; calcium-dependent protein binding [GO:0048306]; protein serine…
O75190	sp|O75190|DNJB6_HUMAN	179866	194442	127336	99135.8	217031	154770	464652	503897	312527	164524	418266	149330	1	2.80096	0.0103624	0.0370912	TRUE	sp|O75190|DNJB6_HUMAN	2		124	DnaJ homolog subfamily B member 6 (HHDJ1) (Heat shock protein J2) (HSJ-2) (MRJ) (MSJ-1)	cytosol [GO:0005829]; membrane [GO:0016020]; nucleoplasm [GO:0005654]; nucleus [GO:0005634]; perinuclear region of cytoplasm [GO:0048471]; Z disc [GO:0030018]; ATPase activator activity [GO:0001671]; chaperone binding [GO:0051087]; DNA binding [GO:0003677]; heat shock protein binding [GO:0031072]; identical protein binding [GO:0042802]; unfolded protein binding [GO:0051082]; actin cytoskeleton or…
O75312	sp|O75312|ZPR1_HUMAN	333064	608372	616659	812963	804846	789274	1.05861e+06	966998	1.02406e+06	499936	1.01585e+06	802300	1	2.03196	0.0144929	0.0466683	TRUE	sp|O75312|ZPR1_HUMAN	2	Yes	126	Zinc finger protein ZPR1 (Zinc finger protein 259)	axon [GO:0030424]; Cajal body [GO:0015030]; cytoplasm [GO:0005737]; Gemini of coiled bodies [GO:0097504]; growth cone [GO:0030426]; neuronal cell body [GO:0043025]; nucleolus [GO:0005730]; nucleoplasm [GO:0005654]; nucleus [GO:0005634]; perikaryon [GO:0043204]; perinuclear region of cytoplasm [GO:0048471]; SMN complex [GO:0032797]; receptor tyrosine kinase binding [GO:0030971]; translation initia…
O75347	sp|O75347|TBCA_HUMAN	2.61069e+06	3.45575e+06	3.39837e+06	3.41743e+06	3.43728e+06	3.39143e+06	4.92154e+06	4.88281e+06	4.7346e+06	3.12985e+06	4.84564e+06	3.41533e+06	1	1.5482	0.00249958	0.0140381	TRUE	sp|O75347|TBCA_HUMAN	3	Yes	127	Tubulin-specific chaperone A (TCP1-chaperonin cofactor A) (Tubulin-folding cofactor A) (CFA)	cytoplasm [GO:0005737]; extracellular exosome [GO:0070062]; microtubule [GO:0005874]; microtubule cytoskeleton [GO:0015630]; nucleolus [GO:0005730]; beta-tubulin binding [GO:0048487]; chaperone binding [GO:0051087]; RNA binding [GO:0003723]; post-chaperonin tubulin folding pathway [GO:0007023]; protein folding [GO:0006457]; tubulin complex assembly [GO:0007021]
O75351	sp|O75351|VPS4B_HUMAN	204627	267698	269085	349633	367381	348861	320507	433869	412523	245188	385669	355190	1	1.57295	0.0119227	0.0409198	TRUE	sp|O75351|VPS4B_HUMAN	1	Yes	128	Vacuolar protein sorting-associated protein 4B (EC 3.6.4.6) (Cell migration-inducing gene 1 protein) (Suppressor of K(+) transport growth defect 1) (Protein SKD1)	centrosome [GO:0005813]; cytoplasm [GO:0005737]; cytosol [GO:0005829]; endosome [GO:0005768]; endosome membrane [GO:0010008]; extracellular exosome [GO:0070062]; Flemming body [GO:0090543]; late endosome membrane [GO:0031902]; nucleus [GO:0005634]; spindle pole [GO:0000922]; ATP binding [GO:0005524]; ATPase activity [GO:0016887]; ATPase activity, coupled [GO:0042623]; identical protein binding [G…
O75369	sp|O75369|FLNB_HUMAN	1.315e+07	1.09888e+07	8.3558e+06	1.50877e+07	1.67238e+07	1.50221e+07	1.95668e+07	2.04444e+07	1.93114e+07	1.06485e+07	1.97683e+07	1.55918e+07	1	1.85644	0.00429623	0.0201598	TRUE	sp|O75369|FLNB_HUMAN	47	Yes	130	Filamin-B (FLN-B) (ABP-278) (ABP-280 homolog) (Actin-binding-like protein) (Beta-filamin) (Filamin homolog 1) (Fh1) (Filamin-3) (Thyroid autoantigen) (Truncated actin-binding protein) (Truncated ABP)	actin cytoskeleton [GO:0015629]; brush border [GO:0005903]; cell cortex [GO:0005938]; cytoplasm [GO:0005737]; cytosol [GO:0005829]; extracellular exosome [GO:0070062]; extracellular matrix [GO:0031012]; focal adhesion [GO:0005925]; integral component of membrane [GO:0016021]; neuron projection [GO:0043005]; neuronal cell body [GO:0043025]; nucleus [GO:0005634]; plasma membrane [GO:0005886]; stres…
O75400	sp|O75400|PR40A_HUMAN	236838	315352	272117	394315	450281	381467	527220	526025	527732	272898	526992	407626	1	1.93109	0.000488115	0.00524791	TRUE	sp|O75400|PR40A_HUMAN	1	Yes	133	Pre-mRNA-processing factor 40 homolog A (Fas ligand-associated factor 1) (Formin-binding protein 11) (Formin-binding protein 3) (Huntingtin yeast partner A) (Huntingtin-interacting protein 10) (HIP-10) (Huntingtin-interacting protein A) (Renal carcinoma antigen NY-REN-6)	cytosol [GO:0005829]; membrane [GO:0016020]; nuclear matrix [GO:0016363]; nuclear speck [GO:0016607]; nucleoplasm [GO:0005654]; U1 snRNP [GO:0005685]; U2-type prespliceosome [GO:0071004]; proline-rich region binding [GO:0070064]; RNA binding [GO:0003723]; cell cycle [GO:0007049]; cell division [GO:0051301]; cell migration [GO:0016477]; cytoskeleton organization [GO:0007010]; mRNA splicing, via sp…
O75477	sp|O75477|ERLN1_HUMAN	74730.8	86009.5	52226.9	142743	148382	131750	181907	156302	164444	69499.2	167216	140787	1	2.40601	0.0011422	0.0086251	TRUE	sp|O75477|ERLN1_HUMAN	1	Yes	136	Erlin-1 (Endoplasmic reticulum lipid raft-associated protein 1) (Protein KE04) (Stomatin-prohibitin-flotillin-HflC/K domain-containing protein 1) (SPFH domain-containing protein 1)	endoplasmic reticulum [GO:0005783]; endoplasmic reticulum membrane [GO:0005789]; integral component of membrane [GO:0016021]; protein complex [GO:0043234]; cholesterol binding [GO:0015485]; ubiquitin protein ligase binding [GO:0031625]; cholesterol metabolic process [GO:0008203]; negative regulation of cholesterol biosynthetic process [GO:0045541]; negative regulation of fatty acid biosynthetic p…
O75489	sp|O75489|NDUS3_HUMAN	729683	1.09561e+06	1.1382e+06	1.16263e+06	1.10203e+06	1.13731e+06	1.75853e+06	1.60435e+06	1.52813e+06	969028	1.62756e+06	1.13372e+06	1	1.67958	0.0136089	0.0446335	TRUE	sp|O75489|NDUS3_HUMAN	4	Yes	137	NADH dehydrogenase [ubiquinone] iron-sulfur protein 3, mitochondrial (EC 1.6.5.3) (EC 1.6.99.3) (Complex I-30kD) (CI-30kD) (NADH-ubiquinone oxidoreductase 30 kDa subunit)	mitochondrial matrix [GO:0005759]; mitochondrial membrane [GO:0031966]; mitochondrial respiratory chain complex I [GO:0005747]; mitochondrion [GO:0005739]; myelin sheath [GO:0043209]; nuclear body [GO:0016604]; electron carrier activity [GO:0009055]; NADH dehydrogenase (ubiquinone) activity [GO:0008137]; NADH dehydrogenase activity [GO:0003954]; cellular respiration [GO:0045333]; mitochondrial el…
O75821	sp|O75821|EIF3G_HUMAN	366982	530878	592404	796481	748544	656806	653221	899075	916978	486877	813589	731605	1	1.67104	0.0361613	0.0877444	TRUE	sp|O75821|EIF3G_HUMAN	3	Yes	145	Eukaryotic translation initiation factor 3 subunit G (eIF3g) (Eukaryotic translation initiation factor 3 RNA-binding subunit) (eIF-3 RNA-binding subunit) (Eukaryotic translation initiation factor 3 subunit 4) (eIF-3-delta) (eIF3 p42) (eIF3 p44)	cytoplasm [GO:0005737]; cytosol [GO:0005829]; eukaryotic translation initiation factor 3 complex [GO:0005852]; perinuclear region of cytoplasm [GO:0048471]; RNA binding [GO:0003723]; translation initiation factor activity [GO:0003743]; translational initiation [GO:0006413]; viral translational termination-reinitiation [GO:0075525]
O75915	sp|O75915|PRAF3_HUMAN	139263	224279	240161	612796	590527	770444	554994	1.07936e+06	737648	195753	761672	653280	1	3.89099	0.00160497	0.0104984	TRUE	sp|O75915|PRAF3_HUMAN	2	Yes	148	PRA1 family protein 3 (ADP-ribosylation factor-like protein 6-interacting protein 5) (ARL-6-interacting protein 5) (Aip-5) (Cytoskeleton-related vitamin A-responsive protein) (Dermal papilla-derived protein 11) (GTRAP3-18) (Glutamate transporter EAAC1-interacting protein) (JM5) (Prenylated Rab acceptor protein 2) (Protein JWa) (Putative MAPK-activating protein PM27)	cytoskeleton [GO:0005856]; endoplasmic reticulum membrane [GO:0005789]; extracellular exosome [GO:0070062]; integral component of membrane [GO:0016021]; membrane [GO:0016020]; plasma membrane [GO:0005886]; intrinsic apoptotic signaling pathway in response to oxidative stress [GO:0008631]; L-glutamate transport [GO:0015813]; negative regulation of L-glutamate transport [GO:0002037]; negative regul…
O94804	sp|O94804|STK10_HUMAN	59050.7	64072.1	70817	71704.1	143004	125704	183720	203307	167336	64468	184204	108830	1	2.85729	0.00377687	0.0185835	TRUE	sp|O94804|STK10_HUMAN	1		157	Serine/threonine-protein kinase 10 (EC 2.7.11.1) (Lymphocyte-oriented kinase)	cytoplasm [GO:0005737]; extracellular exosome [GO:0070062]; plasma membrane [GO:0005886]; specific granule membrane [GO:0035579]; ATP binding [GO:0005524]; identical protein binding [GO:0042802]; protein homodimerization activity [GO:0042803]; protein serine/threonine kinase activity [GO:0004674]; activation of protein kinase activity [GO:0032147]; cell cycle [GO:0007049]; lymphocyte aggregation …
O94826	sp|O94826|TOM70_HUMAN	512498	649018	659450	819943	673551	611615	1.14384e+06	1.06086e+06	877465	603083	1.02114e+06	696430	1	1.6932	0.00995418	0.0360846	TRUE	sp|O94826|TOM70_HUMAN	3	Yes	158	Mitochondrial import receptor subunit TOM70 (Mitochondrial precursor proteins import receptor) (Translocase of outer membrane 70 kDa subunit) (Translocase of outer mitochondrial membrane protein 70)	extracellular exosome [GO:0070062]; integral component of membrane [GO:0016021]; membrane [GO:0016020]; mitochondrial outer membrane [GO:0005741]; mitochondrial outer membrane translocase complex [GO:0005742]; mitochondrion [GO:0005739]; protein transmembrane transporter activity [GO:0008320]; macroautophagy [GO:0016236]; protein targeting to mitochondrion [GO:0006626]
O95232	sp|O95232|LC7L3_HUMAN	175674	203273	199116	261942	219030	187591	295176	240242	338593	192294	288494	220787	1	1.50028	0.0372496	0.0897865	TRUE	sp|O95232|LC7L3_HUMAN	2	Yes	168	Luc7-like protein 3 (Cisplatin resistance-associated-overexpressed protein) (Luc7A) (Okadaic acid-inducible phosphoprotein OA48-18) (cAMP regulatory element-associated protein 1) (CRE-associated protein 1) (CREAP-1)	nuclear speck [GO:0016607]; nucleoplasm [GO:0005654]; nucleus [GO:0005634]; U1 snRNP [GO:0005685]; U2-type prespliceosome [GO:0071004]; DNA binding [GO:0003677]; mRNA binding [GO:0003729]; RNA binding [GO:0003723]; mRNA splice site selection [GO:0006376]; RNA splicing [GO:0008380]
O95571	sp|O95571|ETHE1_HUMAN	162396	257851	292298	435889	435026	408289	747786	689291	687389	230457	707610	426206	1	3.07047	0.000859906	0.00739342	TRUE	sp|O95571|ETHE1_HUMAN	1	Yes	175	Persulfide dioxygenase ETHE1, mitochondrial (EC 1.13.11.18) (Ethylmalonic encephalopathy protein 1) (Hepatoma subtracted clone one protein) (Sulfur dioxygenase ETHE1)	cytoplasm [GO:0005737]; mitochondrial matrix [GO:0005759]; mitochondrion [GO:0005739]; nucleoplasm [GO:0005654]; iron ion binding [GO:0005506]; sulfur dioxygenase activity [GO:0050313]; glutathione metabolic process [GO:0006749]; hydrogen sulfide metabolic process [GO:0070813]; sulfide oxidation, using sulfide:quinone oxidoreductase [GO:0070221]
O95630	sp|O95630|STABP_HUMAN	304049	489494	479842	703429	708045	691051	770659	816778	764672	414887	783695	700805	1	1.88894	0.00547479	0.0238245	TRUE	sp|O95630|STABP_HUMAN	1	Yes	177	STAM-binding protein (EC 3.4.19.-) (Associated molecule with the SH3 domain of STAM) (Endosome-associated ubiquitin isopeptidase)	cleavage furrow [GO:0032154]; cytosol [GO:0005829]; early endosome [GO:0005769]; extracellular exosome [GO:0070062]; nucleoplasm [GO:0005654]; nucleus [GO:0005634]; plasma membrane [GO:0005886]; metal ion binding [GO:0046872]; metallopeptidase activity [GO:0008237]; protein domain specific binding [GO:0019904]; thiol-dependent ubiquitin-specific protease activity [GO:0004843]; JAK-STAT cascade [G…
O95777	sp|O95777|LSM8_HUMAN	363619	562088	551339	679494	663365	644604	842868	816859	812293	483010	823898	662334	1	1.70576	0.0109177	0.0382579	TRUE	sp|O95777|LSM8_HUMAN	1	Yes	179	U6 snRNA-associated Sm-like protein LSm8	nucleoplasm [GO:0005654]; precatalytic spliceosome [GO:0071011]; U4/U6 x U5 tri-snRNP complex [GO:0046540]; U6 snRNP [GO:0005688]; RNA binding [GO:0003723]; U6 snRNA binding [GO:0017070]; mRNA splicing, via spliceosome [GO:0000398]
O95782	sp|O95782|AP2A1_HUMAN	599677	638262	571194	645145	1.04842e+06	657933	1.06346e+06	1.15873e+06	996722	602421	1.07093e+06	763468	1	1.7777	0.015937	0.0498742	TRUE	sp|O95782|AP2A1_HUMAN	3	Yes	180	AP-2 complex subunit alpha-1 (100 kDa coated vesicle protein A) (Adaptor protein complex AP-2 subunit alpha-1) (Adaptor-related protein complex 2 subunit alpha-1) (Alpha-adaptin A) (Alpha1-adaptin) (Clathrin assembly protein complex 2 alpha-A large chain) (Plasma membrane adaptor HA2/AP2 adaptin alpha A subunit)	AP-2 adaptor complex [GO:0030122]; apical plasma membrane [GO:0016324]; basolateral plasma membrane [GO:0016323]; clathrin coat of trans-Golgi network vesicle [GO:0030130]; clathrin-coated endocytic vesicle membrane [GO:0030669]; cytosol [GO:0005829]; endocytic vesicle membrane [GO:0030666]; endolysosome membrane [GO:0036020]; filopodium tip [GO:0032433]; membrane [GO:0016020]; plasma membrane [G…
O95810	sp|O95810|SDPR_HUMAN	1.22198e+06	1.54108e+06	1.38943e+06	5.03693e+06	4.85362e+06	4.87562e+06	4.20106e+06	4.30379e+06	3.91691e+06	1.37798e+06	4.13731e+06	4.92138e+06	1	3.57146	1.43551e-06	0.000185254	TRUE	sp|O95810|SDPR_HUMAN	6	Yes	183	Caveolae-associated protein 2 (Cavin-2) (PS-p68) (Phosphatidylserine-binding protein) (Serum deprivation-response protein)	caveola [GO:0005901]; cytoplasm [GO:0005737]; cytosol [GO:0005829]; membrane raft [GO:0045121]; phosphatidylserine binding [GO:0001786]; phospholipid binding [GO:0005543]; protein kinase C binding [GO:0005080]
O95816	sp|O95816|BAG2_HUMAN	684044	994851	1.00504e+06	1.29251e+06	1.27321e+06	1.27694e+06	1.67655e+06	1.54511e+06	1.50586e+06	881065	1.57418e+06	1.28086e+06	1	1.78668	0.00448553	0.0206681	TRUE	sp|O95816|BAG2_HUMAN	1	Yes	184	BAG family molecular chaperone regulator 2 (BAG-2) (Bcl-2-associated athanogene 2)	cytosol [GO:0005829]; adenyl-nucleotide exchange factor activity [GO:0000774]; chaperone binding [GO:0051087]; identical protein binding [GO:0042802]; protein folding [GO:0006457]; protein metabolic process [GO:0019538]; regulation of cellular response to heat [GO:1900034]
O95817	sp|O95817|BAG3_HUMAN	151340	194145	193207	236631	218521	189683	376289	257773	372795	178389	330682	214058	1	1.85371	0.00904234	0.0336666	TRUE	sp|O95817|BAG3_HUMAN	1	Yes	185	BAG family molecular chaperone regulator 3 (BAG-3) (Bcl-2-associated athanogene 3) (Bcl-2-binding protein Bis) (Docking protein CAIR-1)	cytoplasm [GO:0005737]; cytosol [GO:0005829]; neuron projection [GO:0043005]; nucleus [GO:0005634]; plasma membrane [GO:0005886]; Z disc [GO:0030018]; adenyl-nucleotide exchange factor activity [GO:0000774]; cadherin binding [GO:0045296]; chaperone binding [GO:0051087]; protein complex binding [GO:0032403]; brain development [GO:0007420]; cellular response to heat [GO:0034605]; cellular response …
O95831	sp|O95831|AIFM1_HUMAN	117161	216752	240248	382544	287260	390811	476431	413387	491156	182727	459049	350193	1	2.51222	0.0105343	0.0375269	TRUE	sp|O95831|AIFM1_HUMAN	1	Yes	186	Apoptosis-inducing factor 1, mitochondrial (EC 1.1.1.-) (Programmed cell death protein 8)	cytosol [GO:0005829]; mitochondrial inner membrane [GO:0005743]; mitochondrial intermembrane space [GO:0005758]; mitochondrion [GO:0005739]; nucleus [GO:0005634]; perinuclear region of cytoplasm [GO:0048471]; DNA binding [GO:0003677]; FAD binding [GO:0071949]; NAD(P)H oxidase activity [GO:0016174]; oxidoreductase activity, acting on NAD(P)H [GO:0016651]; protein dimerization activity [GO:0046983]…
P00367	sp|P00367|DHE3_HUMAN	1.10441e+06	1.17475e+06	899920	1.43385e+06	1.67965e+06	1.30732e+06	1.41066e+06	1.92875e+06	1.80491e+06	1.053e+06	1.69975e+06	1.46566e+06	1	1.6142	0.0171729	0.0523662	TRUE	sp|P00367|DHE3_HUMAN	4	Yes	193	Glutamate dehydrogenase 1, mitochondrial (GDH 1) (EC 1.4.1.3)	cytoplasm [GO:0005737]; mitochondrial matrix [GO:0005759]; mitochondrion [GO:0005739]; ADP binding [GO:0043531]; ATP binding [GO:0005524]; glutamate dehydrogenase (NAD+) activity [GO:0004352]; glutamate dehydrogenase [NAD(P)+] activity [GO:0004353]; GTP binding [GO:0005525]; identical protein binding [GO:0042802]; leucine binding [GO:0070728]; NAD+ binding [GO:0070403]; cellular amino acid biosyn…
P04181	sp|P04181|OAT_HUMAN	1.37046e+06	1.65357e+06	1.76264e+06	2.2398e+06	2.14921e+06	2.16282e+06	2.42987e+06	2.61503e+06	2.51123e+06	1.58666e+06	2.51757e+06	2.18358e+06	1	1.58671	0.00104844	0.0083276	TRUE	sp|P04181|OAT_HUMAN	6	Yes	215	Ornithine aminotransferase, mitochondrial (EC 2.6.1.13) (Ornithine delta-aminotransferase) (Ornithine--oxo-acid aminotransferase) [Cleaved into: Ornithine aminotransferase, hepatic form; Ornithine aminotransferase, renal form]	mitochondrial matrix [GO:0005759]; mitochondrion [GO:0005739]; nucleoplasm [GO:0005654]; identical protein binding [GO:0042802]; ornithine-oxo-acid transaminase activity [GO:0004587]; pyridoxal phosphate binding [GO:0030170]; cellular amino acid biosynthetic process [GO:0008652]; L-proline biosynthetic process [GO:0055129]; protein hexamerization [GO:0034214]; visual perception [GO:0007601]
P04350	sp|P04350|TBB4A_HUMAN	420430	527268	470916	884253	773674	429598	1.0823e+06	1.00562e+06	881208	470857	986174	664863	1	2.09442	0.0254855	0.0694606	TRUE	sp|P04350|TBB4A_HUMAN	2	Yes	217	Tubulin beta-4A chain (Tubulin 5 beta) (Tubulin beta-4 chain)	cilium [GO:0005929]; cytosol [GO:0005829]; extracellular exosome [GO:0070062]; internode region of axon [GO:0033269]; microtubule [GO:0005874]; microtubule cytoskeleton [GO:0015630]; myelin sheath [GO:0043209]; neuronal cell body [GO:0043025]; nucleus [GO:0005634]; calcium ion binding [GO:0005509]; GTP binding [GO:0005525]; GTPase activity [GO:0003924]; structural constituent of cytoskeleton [GO:…
P04632	sp|P04632|CPNS1_HUMAN	1.72931e+06	2.83336e+06	2.44186e+06	3.76511e+06	3.66312e+06	3.59361e+06	4.13701e+06	3.86829e+06	3.87015e+06	2.28717e+06	3.9565e+06	3.67327e+06	1	1.72986	0.00797348	0.0311791	TRUE	sp|P04632|CPNS1_HUMAN	8	Yes	219	Calpain small subunit 1 (CSS1) (Calcium-activated neutral proteinase small subunit) (CANP small subunit) (Calcium-dependent protease small subunit) (CDPS) (Calcium-dependent protease small subunit 1) (Calpain regulatory subunit)	cytosol [GO:0005829]; extracellular exosome [GO:0070062]; membrane [GO:0016020]; plasma membrane [GO:0005886]; calcium ion binding [GO:0005509]; calcium-dependent cysteine-type endopeptidase activity [GO:0004198]; endopeptidase activity [GO:0004175]; cornification [GO:0070268]; extracellular matrix disassembly [GO:0022617]; positive regulation of cell proliferation [GO:0008284]; regulation of mac…
P07237	sp|P07237|PDIA1_HUMAN	5.39764e+06	7.83512e+06	7.79696e+06	1.12703e+07	1.15015e+07	1.11583e+07	1.31556e+07	1.27738e+07	1.27675e+07	6.90862e+06	1.28977e+07	1.13091e+07	1	1.8669	0.00193147	0.0118011	TRUE	sp|P07237|PDIA1_HUMAN	19	Yes	251	Protein disulfide-isomerase (PDI) (EC 5.3.4.1) (Cellular thyroid hormone-binding protein) (Prolyl 4-hydroxylase subunit beta) (p55)	endoplasmic reticulum [GO:0005783]; endoplasmic reticulum chaperone complex [GO:0034663]; endoplasmic reticulum lumen [GO:0005788]; endoplasmic reticulum-Golgi intermediate compartment [GO:0005793]; external side of plasma membrane [GO:0009897]; extracellular exosome [GO:0070062]; extracellular matrix [GO:0031012]; extracellular region [GO:0005576]; focal adhesion [GO:0005925]; melanosome [GO:004…
P07602	sp|P07602|SAP_HUMAN	1.46656e+06	2.56177e+06	2.38929e+06	3.73692e+06	3.82673e+06	3.68498e+06	5.31598e+06	5.06903e+06	5.00656e+06	2.07827e+06	5.1288e+06	3.74909e+06	1	2.46782	0.0021621	0.012654	TRUE	sp|P07602|SAP_HUMAN	9	Yes	256	Prosaposin (Proactivator polypeptide) [Cleaved into: Saposin-A (Protein A); Saposin-B-Val; Saposin-B (Cerebroside sulfate activator) (CSAct) (Dispersin) (Sphingolipid activator protein 1) (SAP-1) (Sulfatide/GM1 activator); Saposin-C (A1 activator) (Co-beta-glucosidase) (Glucosylceramidase activator) (Sphingolipid activator protein 2) (SAP-2); Saposin-D (Component C) (Protein C)]	azurophil granule membrane [GO:0035577]; extracellular exosome [GO:0070062]; extracellular region [GO:0005576]; extracellular space [GO:0005615]; integral component of membrane [GO:0016021]; intracellular membrane-bounded organelle [GO:0043231]; lysosomal lumen [GO:0043202]; lysosomal membrane [GO:0005765]; lysosome [GO:0005764]; mitochondrion [GO:0005739]; plasma membrane [GO:0005886]; beta-gala…
P07686	sp|P07686|HEXB_HUMAN	27936.8	130266	65449.7	167000	165970	165328	202420	208279	238801	61987.7	215929	166098	1	3.48343	0.0318326	0.0809403	TRUE	sp|P07686|HEXB_HUMAN	2	Yes	257	Beta-hexosaminidase subunit beta (EC 3.2.1.52) (Beta-N-acetylhexosaminidase subunit beta) (Hexosaminidase subunit B) (Cervical cancer proto-oncogene 7 protein) (HCC-7) (N-acetyl-beta-glucosaminidase subunit beta) [Cleaved into: Beta-hexosaminidase subunit beta chain B; Beta-hexosaminidase subunit beta chain A]	acrosomal vesicle [GO:0001669]; azurophil granule [GO:0042582]; azurophil granule lumen [GO:0035578]; extracellular exosome [GO:0070062]; extracellular region [GO:0005576]; extracellular space [GO:0005615]; lysosomal lumen [GO:0043202]; membrane [GO:0016020]; acetylglucosaminyltransferase activity [GO:0008375]; beta-N-acetylhexosaminidase activity [GO:0004563]; protein heterodimerization activity…
P07814	sp|P07814|SYEP_HUMAN	1.80296e+06	2.59012e+06	2.49538e+06	3.15431e+06	2.90743e+06	2.77995e+06	3.77725e+06	3.59965e+06	3.21461e+06	2.26715e+06	3.52253e+06	2.94318e+06	1	1.55372	0.0167701	0.0514201	TRUE	sp|P07814|SYEP_HUMAN	6	Yes	260	Bifunctional glutamate/proline--tRNA ligase (Bifunctional aminoacyl-tRNA synthetase) (Cell proliferation-inducing gene 32 protein) (Glutamatyl-prolyl-tRNA synthetase) [Includes: Glutamate--tRNA ligase (EC 6.1.1.17) (Glutamyl-tRNA synthetase) (GluRS); Proline--tRNA ligase (EC 6.1.1.15) (Prolyl-tRNA synthetase)]	aminoacyl-tRNA synthetase multienzyme complex [GO:0017101]; cytoplasm [GO:0005737]; cytosol [GO:0005829]; GAIT complex [GO:0097452]; intracellular ribonucleoprotein complex [GO:0030529]; membrane [GO:0016020]; ATP binding [GO:0005524]; glutamate-tRNA ligase activity [GO:0004818]; GTPase binding [GO:0051020]; proline-tRNA ligase activity [GO:0004827]; RNA stem-loop binding [GO:0035613]; cellular r…
P07858	sp|P07858|CATB_HUMAN	116386	203598	202242	675391	660531	646131	708101	730445	697505	168597	711885	660577	1	4.22242	0.000125815	0.00238477	TRUE	sp|P07858|CATB_HUMAN	1	Yes	261	Cathepsin B (EC 3.4.22.1) (APP secretase) (APPS) (Cathepsin B1) [Cleaved into: Cathepsin B light chain; Cathepsin B heavy chain]	endolysosome lumen [GO:0036021]; extracellular exosome [GO:0070062]; extracellular region [GO:0005576]; extracellular space [GO:0005615]; ficolin-1-rich granule lumen [GO:1904813]; intracellular [GO:0005622]; intracellular membrane-bounded organelle [GO:0043231]; lysosome [GO:0005764]; melanosome [GO:0042470]; mitochondrion [GO:0005739]; nucleolus [GO:0005730]; perinuclear region of cytoplasm [GO…
P07996	sp|P07996|TSP1_HUMAN	138677	82322.9	173039	1.19047e+06	1.19033e+06	1.14424e+06	1.03997e+06	1.21082e+06	1.35391e+06	125475	1.19462e+06	1.17481e+06	1	9.52078	3.10222e-05	0.0010349	TRUE	sp|P07996|TSP1_HUMAN	3	Yes	266	Thrombospondin-1	cell surface [GO:0009986]; endoplasmic reticulum [GO:0005783]; endoplasmic reticulum lumen [GO:0005788]; external side of plasma membrane [GO:0009897]; extracellular exosome [GO:0070062]; extracellular matrix [GO:0031012]; extracellular region [GO:0005576]; extracellular space [GO:0005615]; fibrinogen complex [GO:0005577]; platelet alpha granule [GO:0031091]; platelet alpha granule lumen [GO:0031…
P08133	sp|P08133|ANXA6_HUMAN	4.74169e+06	4.34391e+06	4.3681e+06	8.04177e+06	8.90503e+06	8.90606e+06	1.02203e+07	9.65459e+06	8.61667e+06	4.48094e+06	9.47352e+06	8.60778e+06	1	2.11418	1.81063e-05	0.000719079	TRUE	sp|P08133|ANXA6_HUMAN	22	Yes	268	Annexin A6 (67 kDa calelectrin) (Annexin VI) (Annexin-6) (Calphobindin-II) (CPB-II) (Chromobindin-20) (Lipocortin VI) (Protein III) (p68) (p70)	extracellular exosome [GO:0070062]; focal adhesion [GO:0005925]; late endosome membrane [GO:0031902]; lysosomal membrane [GO:0005765]; melanosome [GO:0042470]; membrane [GO:0016020]; mitochondrion [GO:0005739]; perinuclear region of cytoplasm [GO:0048471]; calcium ion binding [GO:0005509]; calcium-dependent phospholipid binding [GO:0005544]; calcium-dependent protein binding [GO:0048306]; cholest…
P08397	sp|P08397|HEM3_HUMAN	55986.1	160254	91370.7	374646	368490	345881	461358	172973	481947	93590.5	337550	362792	1	3.87638	0.0176997	0.0532908	TRUE	sp|P08397|HEM3_HUMAN	2	Yes	274	Porphobilinogen deaminase (PBG-D) (EC 2.5.1.61) (Hydroxymethylbilane synthase) (HMBS) (Pre-uroporphyrinogen synthase)	cytoplasm [GO:0005737]; cytosol [GO:0005829]; hydroxymethylbilane synthase activity [GO:0004418]; heme biosynthetic process [GO:0006783]; peptidyl-pyrromethane cofactor linkage [GO:0018160]; protoporphyrinogen IX biosynthetic process [GO:0006782]
P08758	sp|P08758|ANXA5_HUMAN	9.53315e+06	1.22485e+07	1.12359e+07	1.77319e+07	1.61881e+07	1.62793e+07	1.98673e+07	2.03653e+07	2.02073e+07	1.09474e+07	2.01456e+07	1.67185e+07	1	1.84022	0.000225079	0.00338227	TRUE	sp|P08758|ANXA5_HUMAN	17	Yes	281	Annexin A5 (Anchorin CII) (Annexin V) (Annexin-5) (Calphobindin I) (CBP-I) (Endonexin II) (Lipocortin V) (Placental anticoagulant protein 4) (PP4) (Placental anticoagulant protein I) (PAP-I) (Thromboplastin inhibitor) (Vascular anticoagulant-alpha) (VAC-alpha)	cytoplasm [GO:0005737]; cytosol [GO:0005829]; endothelial microparticle [GO:0072563]; external side of plasma membrane [GO:0009897]; extracellular exosome [GO:0070062]; extracellular region [GO:0005576]; focal adhesion [GO:0005925]; intracellular [GO:0005622]; membrane [GO:0016020]; calcium ion binding [GO:0005509]; calcium-dependent phospholipid binding [GO:0005544]; phospholipase inhibitor acti…
P09382	sp|P09382|LEG1_HUMAN	2.90092e+07	3.79255e+07	3.77598e+07	5.82009e+07	5.90011e+07	5.91159e+07	6.02733e+07	6.40419e+07	6.03016e+07	3.46337e+07	6.15138e+07	5.87712e+07	1	1.77612	0.000424159	0.00485382	TRUE	sp|P09382|LEG1_HUMAN	20	Yes	286	Galectin-1 (Gal-1) (14 kDa laminin-binding protein) (HLBP14) (14 kDa lectin) (Beta-galactoside-binding lectin L-14-I) (Galaptin) (HBL) (HPL) (Lactose-binding lectin 1) (Lectin galactoside-binding soluble 1) (Putative MAPK-activating protein PM12) (S-Lac lectin 1)	cell surface [GO:0009986]; cytoplasm [GO:0005737]; cytosol [GO:0005829]; endoplasmic reticulum lumen [GO:0005788]; extracellular exosome [GO:0070062]; extracellular matrix [GO:0031012]; extracellular space [GO:0005615]; intracellular [GO:0005622]; nucleus [GO:0005634]; proteinaceous extracellular matrix [GO:0005578]; glycoprotein binding [GO:0001948]; lactose binding [GO:0030395]; laminin binding…
P09525	sp|P09525|ANXA4_HUMAN	93190.1	173554	256013	621056	548011	510448	723413	690297	676340	160579	696406	557987	1	4.33684	0.00200763	0.0121327	TRUE	sp|P09525|ANXA4_HUMAN	3	Yes	288	Annexin A4 (35-beta calcimedin) (Annexin IV) (Annexin-4) (Carbohydrate-binding protein p33/p41) (Chromobindin-4) (Endonexin I) (Lipocortin IV) (P32.5) (PP4-X) (Placental anticoagulant protein II) (PAP-II) (Protein II)	cell surface [GO:0009986]; cytoplasm [GO:0005737]; extracellular exosome [GO:0070062]; nuclear membrane [GO:0031965]; nucleus [GO:0005634]; perinuclear region of cytoplasm [GO:0048471]; plasma membrane [GO:0005886]; vesicle membrane [GO:0012506]; calcium ion binding [GO:0005509]; calcium-dependent phospholipid binding [GO:0005544]; calcium-dependent protein binding [GO:0048306]; identical protein…
P11172	sp|P11172|UMPS_HUMAN	508918	482842	391298	657670	805312	899438	678024	657579	687443	458128	674233	780994	1	1.70475	0.00450753	0.0207123	TRUE	sp|P11172|UMPS_HUMAN	2	Yes	308	Uridine 5'-monophosphate synthase (UMP synthase) [Includes: Orotate phosphoribosyltransferase (OPRT) (OPRTase) (EC 2.4.2.10); Orotidine 5'-phosphate decarboxylase (ODC) (EC 4.1.1.23) (OMPdecase)]	cytoplasm [GO:0005737]; cytosol [GO:0005829]; nucleus [GO:0005634]; orotate phosphoribosyltransferase activity [GO:0004588]; orotidine-5'-phosphate decarboxylase activity [GO:0004590]; 'de novo' pyrimidine nucleobase biosynthetic process [GO:0006207]; 'de novo' UMP biosynthetic process [GO:0044205]; cellular response to drug [GO:0035690]; female pregnancy [GO:0007565]; lactation [GO:0007595]; pyr…
P11216	sp|P11216|PYGB_HUMAN	1.49828e+06	2.67805e+06	2.82162e+06	6.20242e+06	6.22759e+06	5.95357e+06	5.323e+06	5.03862e+06	5.08563e+06	2.24545e+06	5.14759e+06	6.1266e+06	1	2.72845	0.00202212	0.0121327	TRUE	sp|P11216|PYGB_HUMAN	8	Yes	310	Glycogen phosphorylase, brain form (EC 2.4.1.1)	azurophil granule lumen [GO:0035578]; cytoplasm [GO:0005737]; extracellular exosome [GO:0070062]; extracellular region [GO:0005576]; membrane [GO:0016020]; glycogen phosphorylase activity [GO:0008184]; pyridoxal phosphate binding [GO:0030170]; glycogen catabolic process [GO:0005980]; neutrophil degranulation [GO:0043312]
P11413	sp|P11413|G6PD_HUMAN	227239	828460	680823	1.44933e+06	1.59216e+06	1.55648e+06	1.33817e+06	1.1844e+06	1.26409e+06	504192	1.26065e+06	1.53144e+06	1	3.03741	0.0321209	0.0815023	TRUE	sp|P11413|G6PD_HUMAN	3	Yes	313	Glucose-6-phosphate 1-dehydrogenase (G6PD) (EC 1.1.1.49)	cytoplasm [GO:0005737]; cytoplasmic side of plasma membrane [GO:0009898]; cytosol [GO:0005829]; extracellular exosome [GO:0070062]; membrane [GO:0016020]; nucleus [GO:0005634]; glucose binding [GO:0005536]; glucose-6-phosphate dehydrogenase activity [GO:0004345]; identical protein binding [GO:0042802]; NADP binding [GO:0050661]; protein homodimerization activity [GO:0042803]; cellular response to…
P11766	sp|P11766|ADHX_HUMAN	116277	82118.7	72492.6	305810	374236	399833	443757	396055	315714	88459.3	381415	357678	1	4.31176	0.000131155	0.00245805	TRUE	sp|P11766|ADHX_HUMAN	1	Yes	316	Alcohol dehydrogenase class-3 (EC 1.1.1.1) (Alcohol dehydrogenase 5) (Alcohol dehydrogenase class chi chain) (Alcohol dehydrogenase class-III) (Glutathione-dependent formaldehyde dehydrogenase) (FALDH) (FDH) (GSH-FDH) (EC 1.1.1.-) (S-(hydroxymethyl)glutathione dehydrogenase) (EC 1.1.1.284)	cytosol [GO:0005829]; extracellular exosome [GO:0070062]; mitochondrion [GO:0005739]; alcohol dehydrogenase (NAD) activity [GO:0004022]; electron carrier activity [GO:0009055]; fatty acid binding [GO:0005504]; formaldehyde dehydrogenase activity [GO:0018467]; protein homodimerization activity [GO:0042803]; S-(hydroxymethyl)glutathione dehydrogenase activity [GO:0051903]; zinc ion binding [GO:0008…
P12429	sp|P12429|ANXA3_HUMAN	1.45195e+06	2.05172e+06	1.75385e+06	4.42853e+06	4.19672e+06	4.63518e+06	6.04396e+06	5.59627e+06	4.52572e+06	1.73522e+06	5.34937e+06	4.41651e+06	1	3.08283	0.000110677	0.0022242	TRUE	sp|P12429|ANXA3_HUMAN	8	Yes	323	Annexin A3 (35-alpha calcimedin) (Annexin III) (Annexin-3) (Inositol 1,2-cyclic phosphate 2-phosphohydrolase) (Lipocortin III) (Placental anticoagulant protein III) (PAP-III)	axon [GO:0030424]; cytoplasm [GO:0005737]; cytosol [GO:0005829]; dendrite [GO:0030425]; extracellular exosome [GO:0070062]; membrane [GO:0016020]; neuronal cell body [GO:0043025]; phagocytic vesicle membrane [GO:0030670]; plasma membrane [GO:0005886]; specific granule [GO:0042581]; calcium ion binding [GO:0005509]; calcium-dependent phospholipid binding [GO:0005544]; calcium-dependent protein bin…
P12814	sp|P12814|ACTN1_HUMAN	6.19823e+06	6.96853e+06	6.76856e+06	9.01912e+06	8.92687e+06	8.95187e+06	1.3782e+07	1.2904e+07	1.32038e+07	6.63695e+06	1.32916e+07	8.96587e+06	1	2.00267	2.2953e-06	0.000212698	TRUE	sp|P12814|ACTN1_HUMAN	21	Yes	324	Alpha-actinin-1 (Alpha-actinin cytoskeletal isoform) (F-actin cross-linking protein) (Non-muscle alpha-actinin-1)	brush border [GO:0005903]; cell projection [GO:0042995]; cell-cell junction [GO:0005911]; cytoplasm [GO:0005737]; cytosol [GO:0005829]; extracellular exosome [GO:0070062]; extracellular region [GO:0005576]; extracellular space [GO:0005615]; fascia adherens [GO:0005916]; focal adhesion [GO:0005925]; intracellular [GO:0005622]; plasma membrane [GO:0005886]; platelet alpha granule lumen [GO:0031093]…
P12955	sp|P12955|PEPD_HUMAN	318423	53167.6	17383.2	379352	520710	458512	645595	579745	561794	66516.2	594645	449086	1	8.93986	0.0388301	0.0926591	TRUE	sp|P12955|PEPD_HUMAN	1	Yes	325	Xaa-Pro dipeptidase (X-Pro dipeptidase) (EC 3.4.13.9) (Imidodipeptidase) (Peptidase D) (Proline dipeptidase) (Prolidase)	extracellular exosome [GO:0070062]; aminopeptidase activity [GO:0004177]; manganese ion binding [GO:0030145]; metallocarboxypeptidase activity [GO:0004181]; proline dipeptidase activity [GO:0102009]; cellular amino acid metabolic process [GO:0006520]; collagen catabolic process [GO:0030574]; proteolysis [GO:0006508]
P13667	sp|P13667|PDIA4_HUMAN	2.04631e+06	2.41441e+06	2.22214e+06	3.51158e+06	3.4876e+06	3.9146e+06	3.43285e+06	3.60422e+06	3.3889e+06	2.22255e+06	3.4741e+06	3.63278e+06	1	1.63451	0.000138853	0.00247799	TRUE	sp|P13667|PDIA4_HUMAN	9	Yes	331	Protein disulfide-isomerase A4 (EC 5.3.4.1) (Endoplasmic reticulum resident protein 70) (ER protein 70) (ERp70) (Endoplasmic reticulum resident protein 72) (ER protein 72) (ERp-72) (ERp72)	cell surface [GO:0009986]; endoplasmic reticulum [GO:0005783]; endoplasmic reticulum lumen [GO:0005788]; extracellular space [GO:0005615]; melanosome [GO:0042470]; peptide disulfide oxidoreductase activity [GO:0015037]; protein disulfide isomerase activity [GO:0003756]; RNA binding [GO:0003723]; cell redox homeostasis [GO:0045454]; chaperone-mediated protein folding [GO:0061077]; protein folding …
P13693	sp|P13693|TCTP_HUMAN	657276	1.02751e+06	654037	1.35202e+06	1.25574e+06	1.27171e+06	1.40751e+06	1.49456e+06	1.42723e+06	761574	1.44262e+06	1.29248e+06	1	1.89426	0.00460269	0.0209762	TRUE	sp|P13693|TCTP_HUMAN	2	Yes	333	Translationally-controlled tumor protein (TCTP) (Fortilin) (Histamine-releasing factor) (HRF) (p23)	cytoplasm [GO:0005737]; cytosol [GO:0005829]; extracellular exosome [GO:0070062]; extracellular space [GO:0005615]; multivesicular body [GO:0005771]; nucleus [GO:0005634]; calcium ion binding [GO:0005509]; microtubule binding [GO:0008017]; RNA binding [GO:0003723]; calcium ion transport [GO:0006816]; cell differentiation [GO:0030154]; cellular calcium ion homeostasis [GO:0006874]; negative regula…
P13796	sp|P13796|PLSL_HUMAN	8.60066e+06	1.17335e+07	8.96057e+06	3.72302e+07	3.5255e+07	3.46346e+07	6.91447e+07	7.23709e+07	6.02036e+07	9.67012e+06	6.70371e+07	3.56897e+07	1	6.93239	2.29077e-06	0.000212698	TRUE	sp|P13796|PLSL_HUMAN	35	Yes	335	Plastin-2 (L-plastin) (LC64P) (Lymphocyte cytosolic protein 1) (LCP-1)	actin cytoskeleton [GO:0015629]; actin filament [GO:0005884]; actin filament bundle [GO:0032432]; cytoplasm [GO:0005737]; cytosol [GO:0005829]; extracellular exosome [GO:0070062]; extracellular space [GO:0005615]; filopodium [GO:0030175]; focal adhesion [GO:0005925]; phagocytic cup [GO:0001891]; plasma membrane [GO:0005886]; podosome [GO:0002102]; ruffle [GO:0001726]; ruffle membrane [GO:0032587]…
P13798	sp|P13798|ACPH_HUMAN	504203	807632	730010	804486	1.05555e+06	1.01109e+06	1.4887e+06	1.44506e+06	1.45952e+06	667394	1.46431e+06	950449	1	2.19408	0.00348867	0.0177216	TRUE	sp|P13798|ACPH_HUMAN	4	Yes	337	Acylamino-acid-releasing enzyme (AARE) (EC 3.4.19.1) (Acyl-peptide hydrolase) (APH) (Acylaminoacyl-peptidase) (Oxidized protein hydrolase) (OPH)	cytosol [GO:0005829]; extracellular exosome [GO:0070062]; extracellular region [GO:0005576]; ficolin-1-rich granule lumen [GO:1904813]; nuclear membrane [GO:0031965]; identical protein binding [GO:0042802]; omega peptidase activity [GO:0008242]; RNA binding [GO:0003723]; serine-type endopeptidase activity [GO:0004252]; beta-amyloid metabolic process [GO:0050435]; neutrophil degranulation [GO:0043…
P13804	sp|P13804|ETFA_HUMAN	1.19623e+06	1.65305e+06	1.72735e+06	2.28753e+06	2.09544e+06	2.17545e+06	3.80349e+06	3.26757e+06	3.08513e+06	1.50601e+06	3.37205e+06	2.18473e+06	1	2.23906	0.000982161	0.00801747	TRUE	sp|P13804|ETFA_HUMAN	8	Yes	338	Electron transfer flavoprotein subunit alpha, mitochondrial (Alpha-ETF)	extracellular exosome [GO:0070062]; mitochondrial matrix [GO:0005759]; mitochondrion [GO:0005739]; electron carrier activity [GO:0009055]; flavin adenine dinucleotide binding [GO:0050660]; oxidoreductase activity [GO:0016491]; fatty acid beta-oxidation using acyl-CoA dehydrogenase [GO:0033539]; respiratory electron transport chain [GO:0022904]
P13987	sp|P13987|CD59_HUMAN	384777	489263	494175	735016	716415	691269	800990	786304	775946	453117	787680	714008	1	1.73836	0.000427765	0.00485382	TRUE	sp|P13987|CD59_HUMAN	2	Yes	340	CD59 glycoprotein (1F5 antigen) (20 kDa homologous restriction factor) (HRF-20) (HRF20) (MAC-inhibitory protein) (MAC-IP) (MEM43 antigen) (Membrane attack complex inhibition factor) (MACIF) (Membrane inhibitor of reactive lysis) (MIRL) (Protectin) (CD antigen CD59)	anchored component of external side of plasma membrane [GO:0031362]; cell surface [GO:0009986]; compact myelin [GO:0043218]; endoplasmic reticulum membrane [GO:0005789]; endoplasmic reticulum-Golgi intermediate compartment membrane [GO:0033116]; ER to Golgi transport vesicle membrane [GO:0012507]; extracellular exosome [GO:0070062]; extracellular space [GO:0005615]; focal adhesion [GO:0005925]; G…
P14550	sp|P14550|AK1A1_HUMAN	10624.1	7471.1	8546.99	368191	236690	195369	258747	354328	356665	8786.78	319777	257259	1	36.3929	2.64233e-06	0.00022037	TRUE	sp|P14550|AK1A1_HUMAN	1		344	Alcohol dehydrogenase [NADP(+)] (EC 1.1.1.2) (Aldehyde reductase) (Aldo-keto reductase family 1 member A1)	apical plasma membrane [GO:0016324]; cytosol [GO:0005829]; extracellular exosome [GO:0070062]; extracellular space [GO:0005615]; alditol:NADP+ 1-oxidoreductase activity [GO:0004032]; aldo-keto reductase (NADP) activity [GO:0004033]; electron carrier activity [GO:0009055]; L-glucuronate reductase activity [GO:0047939]; aldehyde catabolic process [GO:0046185]; cellular aldehyde metabolic process [G…
P15531	sp|P15531|NDKA_HUMAN	1.47261e+06	2.13976e+06	2.27193e+06	2.41311e+06	2.8299e+06	2.85765e+06	3.06769e+06	2.94222e+06	2.8671e+06	1.9273e+06	2.95785e+06	2.69227e+06	1	1.53472	0.0271929	0.0721109	TRUE	sp|P15531|NDKA_HUMAN	3	Yes	354	Nucleoside diphosphate kinase A (NDK A) (NDP kinase A) (EC 2.7.4.6) (Granzyme A-activated DNase) (GAAD) (Metastasis inhibition factor nm23) (NM23-H1) (Tumor metastatic process-associated protein)	centrosome [GO:0005813]; cytoplasm [GO:0005737]; cytosol [GO:0005829]; extracellular exosome [GO:0070062]; intermediate filament [GO:0005882]; membrane [GO:0016020]; mitochondrial outer membrane [GO:0005741]; nucleus [GO:0005634]; perinuclear region of cytoplasm [GO:0048471]; ruffle membrane [GO:0032587]; ATP binding [GO:0005524]; deoxyribonuclease activity [GO:0004536]; gamma-tubulin binding [GO…
P16070	sp|P16070|CD44_HUMAN	1.01179e+06	1.26599e+06	1.23175e+06	1.83272e+06	1.86709e+06	1.86266e+06	2.46112e+06	2.37702e+06	2.34973e+06	1.16417e+06	2.39549e+06	1.85409e+06	1	2.05769	5.2638e-05	0.00143935	TRUE	sp|P16070|CD44_HUMAN	3	Yes	357	CD44 antigen (CDw44) (Epican) (Extracellular matrix receptor III) (ECMR-III) (GP90 lymphocyte homing/adhesion receptor) (HUTCH-I) (Heparan sulfate proteoglycan) (Hermes antigen) (Hyaluronate receptor) (Phagocytic glycoprotein 1) (PGP-1) (Phagocytic glycoprotein I) (PGP-I) (CD antigen CD44)	cell surface [GO:0009986]; cytosol [GO:0005829]; extracellular exosome [GO:0070062]; focal adhesion [GO:0005925]; Golgi apparatus [GO:0005794]; integral component of plasma membrane [GO:0005887]; macrophage migration inhibitory factor receptor complex [GO:0035692]; plasma membrane [GO:0005886]; secretory granule membrane [GO:0030667]; collagen binding [GO:0005518]; hyaluronic acid binding [GO:000…
P16152	sp|P16152|CBR1_HUMAN	651073	610079	986666	1.47449e+06	1.63821e+06	1.67912e+06	2.14515e+06	1.60103e+06	2.04915e+06	731805	1.91636e+06	1.59477e+06	1	2.61867	0.00135688	0.00939122	TRUE	sp|P16152|CBR1_HUMAN	5	Yes	359	Carbonyl reductase [NADPH] 1 (EC 1.1.1.184) (15-hydroxyprostaglandin dehydrogenase [NADP(+)]) (EC 1.1.1.197) (NADPH-dependent carbonyl reductase 1) (Prostaglandin 9-ketoreductase) (Prostaglandin-E(2) 9-reductase) (EC 1.1.1.189) (Short chain dehydrogenase/reductase family 21C member 1)	cytosol [GO:0005829]; extracellular exosome [GO:0070062]; extracellular vesicle [GO:1903561]; 15-hydroxyprostaglandin dehydrogenase (NADP+) activity [GO:0047021]; carbonyl reductase (NADPH) activity [GO:0004090]; oxidoreductase activity, acting on NAD(P)H, quinone or similar compound as acceptor [GO:0016655]; prostaglandin-E2 9-reductase activity [GO:0050221]; cyclooxygenase pathway [GO:0019371];…
P17174	sp|P17174|AATC_HUMAN	1.59772e+06	2.5124e+06	2.11263e+06	3.74277e+06	3.78248e+06	3.72102e+06	3.85398e+06	3.84436e+06	3.78088e+06	2.03925e+06	3.82627e+06	3.74867e+06	1	1.87631	0.00173127	0.0111496	TRUE	sp|P17174|AATC_HUMAN	10	Yes	366	Aspartate aminotransferase, cytoplasmic (cAspAT) (EC 2.6.1.1) (EC 2.6.1.3) (Cysteine aminotransferase, cytoplasmic) (Cysteine transaminase, cytoplasmic) (cCAT) (Glutamate oxaloacetate transaminase 1) (Transaminase A)	axon terminus [GO:0043679]; cytoplasm [GO:0005737]; cytosol [GO:0005829]; extracellular exosome [GO:0070062]; lysosome [GO:0005764]; nucleoplasm [GO:0005654]; nucleus [GO:0005634]; carboxylic acid binding [GO:0031406]; L-aspartate:2-oxoglutarate aminotransferase activity [GO:0004069]; L-cysteine:2-oxoglutarate aminotransferase activity [GO:0047801]; L-phenylalanine:2-oxoglutarate aminotransferase…
P18085	sp|P18085|ARF4_HUMAN	677819	627437	647959	2.99243e+06	2.89002e+06	3.08738e+06	2.66934e+06	2.37823e+06	3.00575e+06	650744	2.67221e+06	2.98885e+06	1	4.59298	4.17245e-07	0.000140963	TRUE	sp|P18085|ARF4_HUMAN	3	Yes	374	ADP-ribosylation factor 4	cytosol [GO:0005829]; dendritic spine [GO:0043197]; extracellular exosome [GO:0070062]; extracellular matrix [GO:0031012]; Golgi apparatus [GO:0005794]; membrane [GO:0016020]; ruffle membrane [GO:0032587]; ARF guanyl-nucleotide exchange factor activity [GO:0005086]; epidermal growth factor receptor binding [GO:0005154]; GTP binding [GO:0005525]; GTPase activity [GO:0003924]; activation of phospho…
P20339	sp|P20339|RAB5A_HUMAN	651607	749003	780340	1.04357e+06	1.085e+06	1.16814e+06	1.54723e+06	1.12006e+06	1.17385e+06	724855	1.26708e+06	1.0977e+06	1	1.74804	0.00302845	0.0159856	TRUE	sp|P20339|RAB5A_HUMAN	1	Yes	394	Ras-related protein Rab-5A	actin cytoskeleton [GO:0015629]; axon [GO:0030424]; axon terminus [GO:0043679]; clathrin-coated vesicle membrane [GO:0030665]; cytoplasm [GO:0005737]; cytoplasmic side of early endosome membrane [GO:0098559]; cytosol [GO:0005829]; dendrite [GO:0030425]; early endosome [GO:0005769]; early endosome membrane [GO:0031901]; endocytic vesicle [GO:0030139]; endosome [GO:0005768]; endosome membrane [GO:0…
P20674	sp|P20674|COX5A_HUMAN	122395	166541	162522	352959	228045	332740	456183	399519	380397	149073	410807	299192	1	2.75575	0.00114697	0.0086251	TRUE	sp|P20674|COX5A_HUMAN	1	Yes	396	Cytochrome c oxidase subunit 5A, mitochondrial (Cytochrome c oxidase polypeptide Va)	extracellular exosome [GO:0070062]; mitochondrial inner membrane [GO:0005743]; mitochondrial respiratory chain complex IV [GO:0005751]; myelin sheath [GO:0043209]; cytochrome-c oxidase activity [GO:0004129]; electron carrier activity [GO:0009055]; metal ion binding [GO:0046872]; mitochondrial electron transport, cytochrome c to oxygen [GO:0006123]
P21281	sp|P21281|VATB2_HUMAN	362459	235766	220405	371138	558476	528573	493004	389794	399311	266065	424945	478500	1	1.79843	0.0341286	0.0844607	TRUE	sp|P21281|VATB2_HUMAN	2	Yes	399	V-type proton ATPase subunit B, brain isoform (V-ATPase subunit B 2) (Endomembrane proton pump 58 kDa subunit) (HO57) (Vacuolar proton pump subunit B 2)	cytosol [GO:0005829]; endomembrane system [GO:0012505]; extracellular exosome [GO:0070062]; integral component of membrane [GO:0016021]; intracellular membrane-bounded organelle [GO:0043231]; lysosomal membrane [GO:0005765]; melanosome [GO:0042470]; microvillus [GO:0005902]; myelin sheath [GO:0043209]; plasma membrane [GO:0005886]; proton-transporting V-type ATPase, V1 domain [GO:0033180]; ruffle…
P21333	sp|P21333|FLNA_HUMAN	2.05803e+07	2.28638e+07	2.31429e+07	4.2802e+07	4.34966e+07	4.56205e+07	4.62783e+07	4.90486e+07	4.87817e+07	2.21652e+07	4.80198e+07	4.39568e+07	1	2.16645	1.55489e-06	0.000185254	TRUE	sp|P21333|FLNA_HUMAN	54	Yes	402	Filamin-A (FLN-A) (Actin-binding protein 280) (ABP-280) (Alpha-filamin) (Endothelial actin-binding protein) (Filamin-1) (Non-muscle filamin)	actin cytoskeleton [GO:0015629]; actin filament [GO:0005884]; apical dendrite [GO:0097440]; cell-cell junction [GO:0005911]; cortical cytoskeleton [GO:0030863]; cytoplasm [GO:0005737]; cytosol [GO:0005829]; dendritic shaft [GO:0043198]; extracellular exosome [GO:0070062]; extracellular matrix [GO:0031012]; extracellular region [GO:0005576]; focal adhesion [GO:0005925]; membrane [GO:0016020]; Myb …
P23381	sp|P23381|SYWC_HUMAN	461643	737530	793827	1.04581e+06	1.14515e+06	1.01156e+06	1.41946e+06	1.33858e+06	1.4458e+06	646553	1.40053e+06	1.06603e+06	1	2.16614	0.00463028	0.0210444	TRUE	sp|P23381|SYWC_HUMAN	4	Yes	422	Tryptophan--tRNA ligase, cytoplasmic (EC 6.1.1.2) (Interferon-induced protein 53) (IFP53) (Tryptophanyl-tRNA synthetase) (TrpRS) (hWRS) [Cleaved into: T1-TrpRS; T2-TrpRS]	cytoplasm [GO:0005737]; cytosol [GO:0005829]; extracellular exosome [GO:0070062]; nucleus [GO:0005634]; protein complex [GO:0043234]; ATP binding [GO:0005524]; kinase inhibitor activity [GO:0019210]; protein domain specific binding [GO:0019904]; protein homodimerization activity [GO:0042803]; protein kinase binding [GO:0019901]; tryptophan-tRNA ligase activity [GO:0004830]; angiogenesis [GO:00015…
P24539	sp|P24539|AT5F1_HUMAN	74772	121035	59661.6	120040	140696	143756	151008	126422	168587	81429.4	147644	134404	1	1.81315	0.0408793	0.0961731	TRUE	sp|P24539|AT5F1_HUMAN	1	Yes	430	ATP synthase F(0) complex subunit B1, mitochondrial (ATP synthase proton-transporting mitochondrial F(0) complex subunit B1) (ATP synthase subunit b) (ATPase subunit b)	extracellular exosome [GO:0070062]; membrane [GO:0016020]; mitochondrial inner membrane [GO:0005743]; mitochondrial matrix [GO:0005759]; mitochondrial proton-transporting ATP synthase complex [GO:0005753]; mitochondrial proton-transporting ATP synthase complex, coupling factor F(o) [GO:0000276]; mitochondrion [GO:0005739]; myelin sheath [GO:0043209]; nucleoplasm [GO:0005654]; nucleus [GO:0005634]…
P25685	sp|P25685|DNJB1_HUMAN	767448	969046	677464	857560	1.07729e+06	1.1258e+06	1.35993e+06	1.11894e+06	1.2895e+06	795719	1.25193e+06	1.01318e+06	1	1.57334	0.0256477	0.0696749	TRUE	sp|P25685|DNJB1_HUMAN	2	Yes	437	DnaJ homolog subfamily B member 1 (DnaJ protein homolog 1) (Heat shock 40 kDa protein 1) (HSP40) (Heat shock protein 40) (Human DnaJ protein 1) (hDj-1)	cytoplasm [GO:0005737]; cytosol [GO:0005829]; extracellular exosome [GO:0070062]; nucleolus [GO:0005730]; nucleoplasm [GO:0005654]; nucleus [GO:0005634]; ATPase activator activity [GO:0001671]; ATPase binding [GO:0051117]; cadherin binding [GO:0045296]; chaperone binding [GO:0051087]; Hsp70 protein binding [GO:0030544]; RNA polymerase II transcription corepressor activity [GO:0001106]; unfolded p…
P25787	sp|P25787|PSA2_HUMAN	714851	1.27024e+06	1.10156e+06	1.60833e+06	2.03245e+06	2.45785e+06	1.70587e+06	1.88262e+06	1.89697e+06	1.00008e+06	1.82637e+06	2.00286e+06	1	2.00269	0.0146519	0.0467292	TRUE	sp|P25787|PSA2_HUMAN	5	Yes	439	Proteasome subunit alpha type-2 (EC 3.4.25.1) (Macropain subunit C3) (Multicatalytic endopeptidase complex subunit C3) (Proteasome component C3)	cytosol [GO:0005829]; extracellular exosome [GO:0070062]; extracellular region [GO:0005576]; ficolin-1-rich granule lumen [GO:1904813]; nucleoplasm [GO:0005654]; nucleus [GO:0005634]; P-body [GO:0000932]; proteasome complex [GO:0000502]; proteasome core complex [GO:0005839]; proteasome core complex, alpha-subunit complex [GO:0019773]; secretory granule lumen [GO:0034774]; threonine-type endopepti…
P26038	sp|P26038|MOES_HUMAN	1.60146e+07	2.43596e+07	2.07883e+07	2.81182e+07	2.41707e+07	2.78316e+07	3.07094e+07	3.12269e+07	3.05619e+07	2.0091e+07	3.08314e+07	2.66444e+07	1	1.53459	0.0192998	0.0564773	TRUE	sp|P26038|MOES_HUMAN	12	Yes	442	Moesin (Membrane-organizing extension spike protein)	apical part of cell [GO:0045177]; apical plasma membrane [GO:0016324]; basolateral plasma membrane [GO:0016323]; blood microparticle [GO:0072562]; cell periphery [GO:0071944]; cell surface [GO:0009986]; cytoplasm [GO:0005737]; cytoskeleton [GO:0005856]; cytosol [GO:0005829]; extracellular exosome [GO:0070062]; extracellular space [GO:0005615]; filopodium [GO:0030175]; focal adhesion [GO:0005925];…
P27695	sp|P27695|APEX1_HUMAN	2.29157e+06	3.24591e+06	3.46193e+06	5.28728e+06	4.8886e+06	4.79535e+06	5.16794e+06	4.92828e+06	4.89347e+06	2.95299e+06	4.99509e+06	4.98593e+06	1	1.69153	0.00417081	0.0199911	TRUE	sp|P27695|APEX1_HUMAN	12	Yes	456	DNA-(apurinic or apyrimidinic site) lyase (EC 3.1.-.-) (EC 4.2.99.18) (APEX nuclease) (APEN) (Apurinic-apyrimidinic endonuclease 1) (AP endonuclease 1) (APE-1) (REF-1) (Redox factor-1) [Cleaved into: DNA-(apurinic or apyrimidinic site) lyase, mitochondrial]	centrosome [GO:0005813]; cytoplasm [GO:0005737]; endoplasmic reticulum [GO:0005783]; mitochondrion [GO:0005739]; nuclear chromosome, telomeric region [GO:0000784]; nuclear speck [GO:0016607]; nucleolus [GO:0005730]; nucleoplasm [GO:0005654]; nucleus [GO:0005634]; perinuclear region of cytoplasm [GO:0048471]; ribosome [GO:0005840]; transcription factor complex [GO:0005667]; 3'-5' exonuclease activ…
P27707	sp|P27707|DCK_HUMAN	128548	138183	174071	217448	198375	196036	247754	253199	214545	145685	237867	203732	1	1.63275	0.0042441	0.0201598	TRUE	sp|P27707|DCK_HUMAN	1	Yes	457	Deoxycytidine kinase (dCK) (EC 2.7.1.74)	cytosol [GO:0005829]; nucleus [GO:0005634]; ATP binding [GO:0005524]; deoxycytidine kinase activity [GO:0004137]; drug binding [GO:0008144]; nucleoside kinase activity [GO:0019206]; protein homodimerization activity [GO:0042803]; purine-containing compound salvage [GO:0043101]; pyrimidine nucleoside salvage [GO:0043097]; pyrimidine nucleotide metabolic process [GO:0006220]
P27797	sp|P27797|CALR_HUMAN	4.73702e+06	5.31617e+06	5.7038e+06	6.45826e+06	7.12275e+06	6.98694e+06	8.35939e+06	8.13486e+06	8.01454e+06	5.23708e+06	8.16835e+06	6.84989e+06	1	1.55971	0.000398457	0.00468009	TRUE	sp|P27797|CALR_HUMAN	11	Yes	459	Calreticulin (CRP55) (Calregulin) (Endoplasmic reticulum resident protein 60) (ERp60) (HACBP) (grp60)	acrosomal vesicle [GO:0001669]; cell surface [GO:0009986]; cytoplasm [GO:0005737]; cytosol [GO:0005829]; endocytic vesicle lumen [GO:0071682]; endoplasmic reticulum [GO:0005783]; endoplasmic reticulum lumen [GO:0005788]; endoplasmic reticulum-Golgi intermediate compartment membrane [GO:0033116]; external side of plasma membrane [GO:0009897]; extracellular exosome [GO:0070062]; extracellular regio…
P30043	sp|P30043|BLVRB_HUMAN	176730	225915	248845	885098	857782	847211	1.33535e+06	1.27825e+06	1.2766e+06	214979	1.29645e+06	863217	1	6.03059	1.71853e-06	0.000191101	TRUE	sp|P30043|BLVRB_HUMAN	1	Yes	479	Flavin reductase (NADPH) (FR) (EC 1.5.1.30) (Biliverdin reductase B) (BVR-B) (EC 1.3.1.24) (Biliverdin-IX beta-reductase) (Green heme-binding protein) (GHBP) (NADPH-dependent diaphorase) (NADPH-flavin reductase) (FLR)	cytosol [GO:0005829]; extracellular exosome [GO:0070062]; nucleoplasm [GO:0005654]; plasma membrane [GO:0005886]; terminal bouton [GO:0043195]; biliverdin reductase activity [GO:0004074]; riboflavin reductase (NADPH) activity [GO:0042602]; heme catabolic process [GO:0042167]
P30044	sp|P30044|PRDX5_HUMAN	706458	1.1824e+06	1.00802e+06	1.81217e+06	1.66655e+06	1.36901e+06	2.00693e+06	2.28391e+06	2.15512e+06	944293	2.14566e+06	1.605e+06	1	2.27224	0.00363621	0.0182138	TRUE	sp|P30044|PRDX5_HUMAN	6	Yes	480	Peroxiredoxin-5, mitochondrial (EC 1.11.1.15) (Alu corepressor 1) (Antioxidant enzyme B166) (AOEB166) (Liver tissue 2D-page spot 71B) (PLP) (Peroxiredoxin V) (Prx-V) (Peroxisomal antioxidant enzyme) (TPx type VI) (Thioredoxin peroxidase PMP20) (Thioredoxin reductase)	cytoplasm [GO:0005737]; cytoplasmic vesicle [GO:0031410]; cytosol [GO:0005829]; extracellular exosome [GO:0070062]; extracellular space [GO:0005615]; intracellular membrane-bounded organelle [GO:0043231]; mitochondrial matrix [GO:0005759]; mitochondrion [GO:0005739]; nucleus [GO:0005634]; perinuclear region of cytoplasm [GO:0048471]; peroxisomal matrix [GO:0005782]; peroxisome [GO:0005777]; antio…
P30084	sp|P30084|ECHM_HUMAN	1.09556e+06	1.1824e+06	1.21014e+06	2.0153e+06	1.69335e+06	1.75379e+06	2.23288e+06	2.31045e+06	2.14828e+06	1.16166e+06	2.22955e+06	1.81561e+06	1	1.91928	4.73147e-05	0.0013607	TRUE	sp|P30084|ECHM_HUMAN	6	Yes	485	Enoyl-CoA hydratase, mitochondrial (EC 4.2.1.17) (Enoyl-CoA hydratase 1) (Short-chain enoyl-CoA hydratase) (SCEH)	extracellular exosome [GO:0070062]; mitochondrial matrix [GO:0005759]; mitochondrion [GO:0005739]; enoyl-CoA hydratase activity [GO:0004300]; fatty acid beta-oxidation [GO:0006635]
P30405	sp|P30405|PPIF_HUMAN	52102.6	49794.9	139435	170602	183447	170775	222224	194225	159413	71253.4	190198	174839	1	2.66932	0.0251576	0.0687917	TRUE	sp|P30405|PPIF_HUMAN	1	Yes	491	Peptidyl-prolyl cis-trans isomerase F, mitochondrial (PPIase F) (EC 5.2.1.8) (Cyclophilin D) (CyP-D) (CypD) (Cyclophilin F) (Mitochondrial cyclophilin) (CyP-M) (Rotamase F)	membrane [GO:0016020]; mitochondrial inner membrane [GO:0005743]; mitochondrial matrix [GO:0005759]; mitochondrion [GO:0005739]; cyclosporin A binding [GO:0016018]; peptidyl-prolyl cis-trans isomerase activity [GO:0003755]; apoptotic mitochondrial changes [GO:0008637]; cellular response to arsenic-containing substance [GO:0071243]; cellular response to calcium ion [GO:0071277]; cellular response …
P30626	sp|P30626|SORCN_HUMAN	249084	322015	361313	417392	489529	472948	467570	491443	453009	307163	470409	458894	1	1.53147	0.00894401	0.033525	TRUE	sp|P30626|SORCN_HUMAN	1	Yes	495	Sorcin (22 kDa protein) (CP-22) (CP22) (V19)	axon [GO:0030424]; axon terminus [GO:0043679]; cytoplasm [GO:0005737]; cytosol [GO:0005829]; dendritic spine neck [GO:0044326]; endoplasmic reticulum membrane [GO:0005789]; extracellular exosome [GO:0070062]; membrane [GO:0016020]; mitochondrion [GO:0005739]; nucleoplasm [GO:0005654]; sarcoplasmic reticulum [GO:0016529]; sarcoplasmic reticulum membrane [GO:0033017]; smooth endoplasmic reticulum […
P31150	sp|P31150|GDIA_HUMAN	394456	487191	562242	1.01002e+06	1.02987e+06	1.01077e+06	1.30193e+06	1.25219e+06	1.26152e+06	476292	1.2717e+06	1.01685e+06	1	2.67	5.97446e-05	0.00160732	TRUE	sp|P31150|GDIA_HUMAN	2	Yes	500	Rab GDP dissociation inhibitor alpha (Rab GDI alpha) (Guanosine diphosphate dissociation inhibitor 1) (GDI-1) (Oligophrenin-2) (Protein XAP-4)	cytoplasm [GO:0005737]; cytosol [GO:0005829]; Golgi apparatus [GO:0005794]; midbody [GO:0030496]; myelin sheath [GO:0043209]; neuron projection [GO:0043005]; protein complex [GO:0043234]; GDP-dissociation inhibitor activity [GO:0005092]; GTPase activator activity [GO:0005096]; oxidoreductase activity [GO:0016491]; Rab GDP-dissociation inhibitor activity [GO:0005093]; Rab GTPase binding [GO:001713…
P31947	sp|P31947|1433S_HUMAN	1.00791e+06	930932	1.15715e+06	1.23191e+06	1.23271e+06	1.42816e+06	1.70959e+06	1.83209e+06	1.55241e+06	1.0278e+06	1.69413e+06	1.29441e+06	1	1.6483	0.00185475	0.011559	TRUE	sp|P31947|1433S_HUMAN	4	Yes	509	14-3-3 protein sigma (Epithelial cell marker protein 1) (Stratifin)	cytoplasmic vesicle membrane [GO:0030659]; cytosol [GO:0005829]; extracellular exosome [GO:0070062]; extracellular space [GO:0005615]; mitochondrion [GO:0005739]; nucleus [GO:0005634]; cadherin binding [GO:0045296]; identical protein binding [GO:0042802]; phosphoprotein binding [GO:0051219]; protein domain specific binding [GO:0019904]; protein kinase binding [GO:0019901]; protein kinase C inhibi…
P31949	sp|P31949|S10AB_HUMAN	412105	525411	533729	1.34286e+06	1.04937e+06	1.08935e+06	1.43934e+06	1.32403e+06	1.38441e+06	487090	1.38179e+06	1.15356e+06	1	2.83683	7.19773e-05	0.00172968	TRUE	sp|P31949|S10AB_HUMAN	2	Yes	511	Protein S100-A11 (Calgizzarin) (Metastatic lymph node gene 70 protein) (MLN 70) (Protein S100-C) (S100 calcium-binding protein A11) [Cleaved into: Protein S100-A11, N-terminally processed]	cell-cell adherens junction [GO:0005913]; cytoplasm [GO:0005737]; extracellular exosome [GO:0070062]; extracellular region [GO:0005576]; extracellular space [GO:0005615]; nucleus [GO:0005634]; ruffle [GO:0001726]; secretory granule lumen [GO:0034774]; cadherin binding involved in cell-cell adhesion [GO:0098641]; calcium ion binding [GO:0005509]; calcium-dependent protein binding [GO:0048306]; pro…
P35222	sp|P35222|CTNB1_HUMAN	48776.4	96696.7	105469	207111	186479	210020	220012	260828	177858	79234.8	216916	200923	1	2.73764	0.00672822	0.0277789	TRUE	sp|P35222|CTNB1_HUMAN	1	Yes	524	Catenin beta-1 (Beta-catenin)	adherens junction [GO:0005912]; apical part of cell [GO:0045177]; basolateral plasma membrane [GO:0016323]; beta-catenin destruction complex [GO:0030877]; beta-catenin-TCF complex [GO:1990907]; beta-catenin-TCF7L2 complex [GO:0070369]; bicellular tight junction [GO:0005923]; catenin complex [GO:0016342]; cell cortex [GO:0005938]; cell junction [GO:0030054]; cell periphery [GO:0071944]; cell-cell …
P35270	sp|P35270|SPRE_HUMAN	502597	545479	490567	619141	576695	679398	806651	1.07228e+06	841126	512348	899398	623668	1	1.75544	0.00174226	0.0111773	TRUE	sp|P35270|SPRE_HUMAN	5	Yes	533	Sepiapterin reductase (SPR) (EC 1.1.1.153)	cytosol [GO:0005829]; extracellular exosome [GO:0070062]; nucleoplasm [GO:0005654]; aldo-keto reductase (NADP) activity [GO:0004033]; NADP binding [GO:0050661]; sepiapterin reductase activity [GO:0004757]; nitric oxide biosynthetic process [GO:0006809]; oxidation-reduction process [GO:0055114]; regulation of nitric-oxide synthase activity [GO:0050999]; tetrahydrobiopterin biosynthetic process [GO…
P35579	sp|P35579|MYH9_HUMAN	1.83374e+07	2.15812e+07	2.30727e+07	2.73107e+07	2.68491e+07	2.52741e+07	3.5892e+07	3.71532e+07	3.55247e+07	2.09012e+07	3.61833e+07	2.64634e+07	1	1.73116	0.000292727	0.00403655	TRUE	sp|P35579|MYH9_HUMAN	47	Yes	534	Myosin-9 (Cellular myosin heavy chain, type A) (Myosin heavy chain 9) (Myosin heavy chain, non-muscle IIa) (Non-muscle myosin heavy chain A) (NMMHC-A) (Non-muscle myosin heavy chain IIa) (NMMHC II-a) (NMMHC-IIA)	actin cytoskeleton [GO:0015629]; actomyosin [GO:0042641]; actomyosin contractile ring [GO:0005826]; brush border [GO:0005903]; cell leading edge [GO:0031252]; cell-cell adherens junction [GO:0005913]; cleavage furrow [GO:0032154]; cytoplasm [GO:0005737]; cytosol [GO:0005829]; extracellular exosome [GO:0070062]; extracellular matrix [GO:0031012]; focal adhesion [GO:0005925]; immunological synapse …
P36543	sp|P36543|VATE1_HUMAN	277496	420432	449914	644814	658999	622439	898442	794969	771949	374421	819992	641907	1	2.19002	0.00249919	0.0140381	TRUE	sp|P36543|VATE1_HUMAN	1	Yes	543	V-type proton ATPase subunit E 1 (V-ATPase subunit E 1) (V-ATPase 31 kDa subunit) (p31) (Vacuolar proton pump subunit E 1)	apical plasma membrane [GO:0016324]; cytosol [GO:0005829]; endosome [GO:0005768]; extracellular exosome [GO:0070062]; lysosomal membrane [GO:0005765]; microvillus [GO:0005902]; mitochondrion [GO:0005739]; proton-transporting two-sector ATPase complex [GO:0016469]; proton-transporting two-sector ATPase complex, catalytic domain [GO:0033178]; ATPase binding [GO:0051117]; hydrogen-exporting ATPase a…
P36551	sp|P36551|HEM6_HUMAN	277298	346190	391944	518404	495324	512026	712856	489256	683682	335090	620103	508491	1	1.85056	0.00795634	0.0311791	TRUE	sp|P36551|HEM6_HUMAN	2	Yes	544	Oxygen-dependent coproporphyrinogen-III oxidase, mitochondrial (COX) (Coprogen oxidase) (Coproporphyrinogenase) (EC 1.3.3.3)	cytosol [GO:0005829]; mitochondrial inner membrane [GO:0005743]; mitochondrial intermembrane space [GO:0005758]; mitochondrion [GO:0005739]; coproporphyrinogen oxidase activity [GO:0004109]; protein homodimerization activity [GO:0042803]; structural constituent of eye lens [GO:0005212]; heme biosynthetic process [GO:0006783]; protoporphyrinogen IX biosynthetic process [GO:0006782]; response to ar…
P37802	sp|P37802|TAGL2_HUMAN	9.17398e+06	1.01307e+07	9.74907e+06	1.51819e+07	1.65853e+07	1.26468e+07	1.92152e+07	1.99087e+07	2.05007e+07	9.67654e+06	1.98679e+07	1.47122e+07	1	2.05321	0.000163788	0.00270493	TRUE	sp|P37802|TAGL2_HUMAN	17	Yes	553	Transgelin-2 (Epididymis tissue protein Li 7e) (SM22-alpha homolog)	cytosol [GO:0005829]; extracellular exosome [GO:0070062]; extracellular region [GO:0005576]; vesicle [GO:0031982]; cadherin binding [GO:0045296]; epithelial cell differentiation [GO:0030855]; platelet degranulation [GO:0002576]
P38117	sp|P38117|ETFB_HUMAN	492414	462447	564157	596612	564838	600345	808841	897272	789374	504581	830533	587046	1	1.64599	0.000437093	0.00492474	TRUE	sp|P38117|ETFB_HUMAN	3	Yes	555	Electron transfer flavoprotein subunit beta (Beta-ETF)	cytosol [GO:0005829]; extracellular exosome [GO:0070062]; mitochondrial matrix [GO:0005759]; electron carrier activity [GO:0009055]; fatty acid beta-oxidation using acyl-CoA dehydrogenase [GO:0033539]; protein methylation [GO:0006479]; respiratory electron transport chain [GO:0022904]
P38606	sp|P38606|VATA_HUMAN	457059	685692	667169	1.19063e+06	1.18399e+06	939796	1.47072e+06	1.20674e+06	1.21945e+06	593534	1.29351e+06	1.0983e+06	1	2.17933	0.00270996	0.014657	TRUE	sp|P38606|VATA_HUMAN	4	Yes	557	V-type proton ATPase catalytic subunit A (V-ATPase subunit A) (EC 3.6.3.14) (V-ATPase 69 kDa subunit) (Vacuolar ATPase isoform VA68) (Vacuolar proton pump subunit alpha)	apical plasma membrane [GO:0016324]; cytosol [GO:0005829]; extracellular exosome [GO:0070062]; integral component of plasma membrane [GO:0005887]; lysosomal membrane [GO:0005765]; microvillus [GO:0005902]; mitochondrion [GO:0005739]; myelin sheath [GO:0043209]; plasma membrane [GO:0005886]; proton-transporting two-sector ATPase complex [GO:0016469]; proton-transporting V-type ATPase, V1 domain [G…
P40121	sp|P40121|CAPG_HUMAN	1.88613e+06	1.33351e+06	1.40035e+06	2.41353e+06	2.43753e+06	2.39816e+06	3.55767e+06	3.25809e+06	3.2615e+06	1.52148e+06	3.35621e+06	2.41635e+06	1	2.20588	0.000404036	0.00468009	TRUE	sp|P40121|CAPG_HUMAN	5	Yes	565	Macrophage-capping protein (Actin regulatory protein CAP-G)	centriole [GO:0005814]; cytoplasm [GO:0005737]; extracellular exosome [GO:0070062]; F-actin capping protein complex [GO:0008290]; Flemming body [GO:0090543]; melanosome [GO:0042470]; mitotic spindle [GO:0072686]; nucleolus [GO:0005730]; nucleoplasm [GO:0005654]; nucleus [GO:0005634]; actin filament binding [GO:0051015]; cadherin binding [GO:0045296]; protein complex binding [GO:0032403]; protein …
P40763	sp|P40763|STAT3_HUMAN	257761	489003	356331	598394	504210	493683	680671	770217	726604	355463	724908	530089	1	2.03933	0.0129494	0.0428564	TRUE	sp|P40763|STAT3_HUMAN	3	Yes	569	Signal transducer and activator of transcription 3 (Acute-phase response factor)	cytoplasm [GO:0005737]; cytosol [GO:0005829]; mitochondrial inner membrane [GO:0005743]; nuclear chromatin [GO:0000790]; nucleoplasm [GO:0005654]; nucleus [GO:0005634]; plasma membrane [GO:0005886]; RNA polymerase II transcription factor complex [GO:0090575]; CCR5 chemokine receptor binding [GO:0031730]; chromatin DNA binding [GO:0031490]; DNA binding [GO:0003677]; glucocorticoid receptor binding…
P40938	sp|P40938|RFC3_HUMAN	68103.8	110152	118217	134878	140335	139569	158872	167333	187266	96076	170751	138239	1	1.77725	0.0214093	0.06119	TRUE	sp|P40938|RFC3_HUMAN	1	Yes	573	Replication factor C subunit 3 (Activator 1 38 kDa subunit) (A1 38 kDa subunit) (Activator 1 subunit 3) (Replication factor C 38 kDa subunit) (RF-C 38 kDa subunit) (RFC38)	Ctf18 RFC-like complex [GO:0031390]; DNA replication factor C complex [GO:0005663]; nucleoplasm [GO:0005654]; nucleus [GO:0005634]; DNA clamp loader activity [GO:0003689]; DNA damage response, detection of DNA damage [GO:0042769]; DNA replication [GO:0006260]; DNA strand elongation involved in DNA replication [GO:0006271]; DNA synthesis involved in DNA repair [GO:0000731]; error-free translesion …
P42126	sp|P42126|ECI1_HUMAN	81882.6	32933.8	95715.8	213514	227554	223051	190114	165124	246740	63670.6	197859	221295	1	3.47562	0.00901939	0.0336563	TRUE	sp|P42126|ECI1_HUMAN	1	Yes	580	Enoyl-CoA delta isomerase 1, mitochondrial (EC 5.3.3.8) (3,2-trans-enoyl-CoA isomerase) (Delta(3),Delta(2)-enoyl-CoA isomerase) (D3,D2-enoyl-CoA isomerase) (Dodecenoyl-CoA isomerase)	extracellular exosome [GO:0070062]; mitochondrial inner membrane [GO:0005743]; mitochondrial matrix [GO:0005759]; mitochondrion [GO:0005739]; dodecenoyl-CoA delta-isomerase activity [GO:0004165]; enoyl-CoA hydratase activity [GO:0004300]; intramolecular oxidoreductase activity [GO:0016860]; fatty acid beta-oxidation [GO:0006635]
P42785	sp|P42785|PCP_HUMAN	6527.92	84495.4	26594.6	209681	184519	202634	202615	208622	187275	24479.4	199298	198657	1	8.14147	0.0204302	0.0589048	TRUE	sp|P42785|PCP_HUMAN	1		587	Lysosomal Pro-X carboxypeptidase (EC 3.4.16.2) (Angiotensinase C) (Lysosomal carboxypeptidase C) (Proline carboxypeptidase) (Prolylcarboxypeptidase) (PRCP)	azurophil granule membrane [GO:0035577]; basal part of cell [GO:0045178]; extracellular exosome [GO:0070062]; ficolin-1-rich granule membrane [GO:0101003]; plasma membrane [GO:0005886]; dipeptidyl-peptidase activity [GO:0008239]; serine-type carboxypeptidase activity [GO:0004185]; angiogenesis involved in wound healing [GO:0060055]; blood coagulation, intrinsic pathway [GO:0007597]; energy homeos…
P43034	sp|P43034|LIS1_HUMAN	154994	204838	162833	243156	289029	211303	277957	337518	317494	172911	309982	245797	1	1.79272	0.00576319	0.0247758	TRUE	sp|P43034|LIS1_HUMAN	1	Yes	589	Platelet-activating factor acetylhydrolase IB subunit alpha (Lissencephaly-1 protein) (LIS-1) (PAF acetylhydrolase 45 kDa subunit) (PAF-AH 45 kDa subunit) (PAF-AH alpha) (PAFAH alpha)	astral microtubule [GO:0000235]; axon cytoplasm [GO:1904115]; cell cortex [GO:0005938]; cell leading edge [GO:0031252]; central region of growth cone [GO:0090724]; centrosome [GO:0005813]; cytosol [GO:0005829]; extracellular exosome [GO:0070062]; kinesin complex [GO:0005871]; kinetochore [GO:0000776]; microtubule associated complex [GO:0005875]; motile cilium [GO:0031514]; neuronal cell body [GO:…
P43121	sp|P43121|MUC18_HUMAN	189027	273496	264024	419133	393431	401685	560971	559264	565618	238986	561945	404609	1	2.35137	0.000357496	0.00448349	TRUE	sp|P43121|MUC18_HUMAN	1	Yes	590	Cell surface glycoprotein MUC18 (Cell surface glycoprotein P1H12) (Melanoma cell adhesion molecule) (Melanoma-associated antigen A32) (Melanoma-associated antigen MUC18) (S-endo 1 endothelial-associated antigen) (CD antigen CD146)	external side of plasma membrane [GO:0009897]; extracellular space [GO:0005615]; focal adhesion [GO:0005925]; integral component of membrane [GO:0016021]; nucleus [GO:0005634]; plasma membrane [GO:0005886]; anatomical structure morphogenesis [GO:0009653]; angiogenesis [GO:0001525]; cell adhesion [GO:0007155]; glomerular filtration [GO:0003094]; positive regulation of cell migration [GO:0030335]; …
P43487	sp|P43487|RANG_HUMAN	2.52883e+06	3.53406e+06	3.62282e+06	4.73298e+06	4.58669e+06	4.61221e+06	5.30945e+06	5.17893e+06	4.79604e+06	3.18723e+06	5.09007e+06	4.64352e+06	1	1.59702	0.00689792	0.0281416	TRUE	sp|P43487|RANG_HUMAN	4	Yes	594	Ran-specific GTPase-activating protein (Ran-binding protein 1) (RanBP1)	centrosome [GO:0005813]; cytoplasm [GO:0005737]; cytosol [GO:0005829]; nuclear envelope [GO:0005635]; nucleus [GO:0005634]; cadherin binding [GO:0045296]; GDP-dissociation inhibitor activity [GO:0005092]; GTPase activator activity [GO:0005096]; Ran GTPase binding [GO:0008536]; G1/S transition of mitotic cell cycle [GO:0000082]; positive regulation of mitotic centrosome separation [GO:0046604]; pr…
P43490	sp|P43490|NAMPT_HUMAN	499010	654537	704971	1.15905e+06	1.2325e+06	1.24138e+06	1.24234e+06	1.38161e+06	1.34953e+06	612922	1.32313e+06	1.21041e+06	1	2.15873	0.000288775	0.00403655	TRUE	sp|P43490|NAMPT_HUMAN	4	Yes	595	Nicotinamide phosphoribosyltransferase (NAmPRTase) (Nampt) (EC 2.4.2.12) (Pre-B-cell colony-enhancing factor 1) (Pre-B cell-enhancing factor) (Visfatin)	cell junction [GO:0030054]; cytosol [GO:0005829]; extracellular exosome [GO:0070062]; extracellular space [GO:0005615]; nuclear speck [GO:0016607]; cytokine activity [GO:0005125]; drug binding [GO:0008144]; nicotinamide phosphoribosyltransferase activity [GO:0047280]; nicotinate-nucleotide diphosphorylase (carboxylating) activity [GO:0004514]; protein homodimerization activity [GO:0042803]; cell-…
P43686	sp|P43686|PRS6B_HUMAN	921548	1.13526e+06	1.07105e+06	1.2621e+06	1.29602e+06	1.22072e+06	1.81541e+06	1.69236e+06	1.7698e+06	1.03866e+06	1.75845e+06	1.25924e+06	1	1.693	0.000223014	0.00338227	TRUE	sp|P43686|PRS6B_HUMAN	4	Yes	596	26S proteasome regulatory subunit 6B (26S proteasome AAA-ATPase subunit RPT3) (MB67-interacting protein) (MIP224) (Proteasome 26S subunit ATPase 4) (Tat-binding protein 7) (TBP-7)	cytosol [GO:0005829]; cytosolic proteasome complex [GO:0031597]; inclusion body [GO:0016234]; membrane [GO:0016020]; nuclear proteasome complex [GO:0031595]; nucleoplasm [GO:0005654]; nucleus [GO:0005634]; proteasome accessory complex [GO:0022624]; proteasome complex [GO:0000502]; proteasome regulatory particle, base subcomplex [GO:0008540]; synapse [GO:0045202]; ATP binding [GO:0005524]; ATPase …
P46063	sp|P46063|RECQ1_HUMAN	29374.8	106846	60919.5	225089	207603	143403	262928	288775	274534	57609.8	275210	188531	1	4.77714	0.00724461	0.0290157	TRUE	sp|P46063|RECQ1_HUMAN	1		601	ATP-dependent DNA helicase Q1 (EC 3.6.4.12) (DNA helicase, RecQ-like type 1) (RecQ1) (DNA-dependent ATPase Q1) (RecQ protein-like 1)	chromosome [GO:0005694]; cytoplasm [GO:0005737]; membrane [GO:0016020]; nucleoplasm [GO:0005654]; nucleus [GO:0005634]; annealing helicase activity [GO:0036310]; ATP binding [GO:0005524]; ATP-dependent 3'-5' DNA helicase activity [GO:0043140]; ATP-dependent DNA helicase activity [GO:0004003]; DNA binding [GO:0003677]; DNA helicase activity [GO:0003678]; four-way junction helicase activity [GO:000…
P46821	sp|P46821|MAP1B_HUMAN	1.08872e+06	1.73915e+06	1.67097e+06	2.02754e+06	2.01231e+06	1.90845e+06	3.45876e+06	3.39289e+06	3.51849e+06	1.46805e+06	3.45633e+06	1.98205e+06	1	2.35437	0.00127338	0.00907691	TRUE	sp|P46821|MAP1B_HUMAN	7	Yes	612	Microtubule-associated protein 1B (MAP-1B) [Cleaved into: MAP1B heavy chain; MAP1 light chain LC1]	cell junction [GO:0030054]; cytosol [GO:0005829]; dendritic spine [GO:0043197]; microtubule [GO:0005874]; microtubule associated complex [GO:0005875]; photoreceptor outer segment [GO:0001750]; plasma membrane [GO:0005886]; postsynaptic density [GO:0014069]; microtubule binding [GO:0008017]; structural molecule activity [GO:0005198]; axon extension [GO:0048675]; cellular process [GO:0009987]; dend…
P47897	sp|P47897|SYQ_HUMAN	1.27256e+06	1.65441e+06	1.66918e+06	2.43691e+06	1.75177e+06	1.84404e+06	2.32542e+06	3.41793e+06	2.27705e+06	1.52034e+06	2.6255e+06	1.98928e+06	1	1.72692	0.0342017	0.0845163	TRUE	sp|P47897|SYQ_HUMAN	8	Yes	618	Glutamine--tRNA ligase (EC 6.1.1.18) (Glutaminyl-tRNA synthetase) (GlnRS)	aminoacyl-tRNA synthetase multienzyme complex [GO:0017101]; cytoplasm [GO:0005737]; cytosol [GO:0005829]; mitochondrial matrix [GO:0005759]; protein complex [GO:0043234]; ATP binding [GO:0005524]; glutamine-tRNA ligase activity [GO:0004819]; protein kinase binding [GO:0019901]; protein kinase inhibitor activity [GO:0004860]; brain development [GO:0007420]; glutaminyl-tRNA aminoacylation [GO:00064…
P48047	sp|P48047|ATPO_HUMAN	3.17989e+06	2.8594e+06	3.0091e+06	3.85302e+06	3.90179e+06	3.71891e+06	4.93723e+06	4.232e+06	4.65288e+06	3.01329e+06	4.59816e+06	3.82379e+06	1	1.52596	0.000284919	0.00403655	TRUE	sp|P48047|ATPO_HUMAN	6	Yes	621	ATP synthase subunit O, mitochondrial (Oligomycin sensitivity conferral protein) (OSCP)	extracellular exosome [GO:0070062]; extracellular matrix [GO:0031012]; mitochondrial inner membrane [GO:0005743]; mitochondrial proton-transporting ATP synthase complex [GO:0005753]; mitochondrion [GO:0005739]; nucleus [GO:0005634]; plasma membrane [GO:0005886]; ATPase activity [GO:0016887]; drug binding [GO:0008144]; proton-transporting ATP synthase activity, rotational mechanism [GO:0046933]; t…
P48681	sp|P48681|NEST_HUMAN	244087	247359	147765	439743	577398	596750	367433	526364	492534	207402	456703	533117	1	2.57044	0.00441286	0.0204663	TRUE	sp|P48681|NEST_HUMAN	3	Yes	628	Nestin	cytoplasm [GO:0005737]; extracellular matrix [GO:0031012]; intermediate filament [GO:0005882]; intermediate filament cytoskeleton [GO:0045111]; intermediate filament binding [GO:0019215]; structural molecule activity [GO:0005198]; brain development [GO:0007420]; cell projection morphogenesis [GO:0048858]; central nervous system development [GO:0007417]; embryonic camera-type eye development [GO:0…
P48723	sp|P48723|HSP13_HUMAN	339491	252210	240232	308404	336336	383959	413022	441915	566897	273994	469468	341502	1	1.71342	0.0164733	0.0506964	TRUE	sp|P48723|HSP13_HUMAN	2	Yes	629	Heat shock 70 kDa protein 13 (Microsomal stress-70 protein ATPase core) (Stress-70 protein chaperone microsome-associated 60 kDa protein)	endoplasmic reticulum [GO:0005783]; extracellular exosome [GO:0070062]; intracellular membrane-bounded organelle [GO:0043231]; ATP binding [GO:0005524]
P49023	sp|P49023|PAXI_HUMAN	24426.1	47503	36631.7	78377.1	104254	81920.6	128110	114999	107961	34898.8	116729	87476.6	1	3.34479	0.00123695	0.00889326	TRUE	sp|P49023|PAXI_HUMAN	1	Yes	632	Paxillin	cell cortex [GO:0005938]; cytosol [GO:0005829]; focal adhesion [GO:0005925]; lamellipodium [GO:0030027]; microtubule associated complex [GO:0005875]; plasma membrane [GO:0005886]; stress fiber [GO:0001725]; beta-catenin binding [GO:0008013]; integrin binding [GO:0005178]; metal ion binding [GO:0046872]; protein kinase binding [GO:0019901]; ubiquitin protein ligase binding [GO:0031625]; vinculin b…
P49257	sp|P49257|LMAN1_HUMAN	823552	456234	412065	1.09105e+06	1.08046e+06	1.05246e+06	1.0487e+06	1.14713e+06	973317	536968	1.054e+06	1.07453e+06	1	2.00111	0.0136202	0.0446335	TRUE	sp|P49257|LMAN1_HUMAN	2	Yes	633	Protein ERGIC-53 (ER-Golgi intermediate compartment 53 kDa protein) (Gp58) (Intracellular mannose-specific lectin MR60) (Lectin mannose-binding 1)	endoplasmic reticulum membrane [GO:0005789]; endoplasmic reticulum-Golgi intermediate compartment [GO:0005793]; endoplasmic reticulum-Golgi intermediate compartment membrane [GO:0033116]; ER to Golgi transport vesicle membrane [GO:0012507]; extracellular exosome [GO:0070062]; Golgi membrane [GO:0000139]; host cell perinuclear region of cytoplasm [GO:0044220]; integral component of membrane [GO:00…
P49354	sp|P49354|FNTA_HUMAN	67288.3	88049.3	107009	131089	128459	123604	181600	196454	171834	85907	183019	127679	1	2.13043	0.0018177	0.0114845	TRUE	sp|P49354|FNTA_HUMAN	1	Yes	636	Protein farnesyltransferase/geranylgeranyltransferase type-1 subunit alpha (EC 2.5.1.58) (EC 2.5.1.59) (CAAX farnesyltransferase subunit alpha) (FTase-alpha) (Ras proteins prenyltransferase subunit alpha) (Type I protein geranyl-geranyltransferase subunit alpha) (GGTase-I-alpha)	CAAX-protein geranylgeranyltransferase complex [GO:0005953]; cytoplasm [GO:0005737]; cytosol [GO:0005829]; microtubule associated complex [GO:0005875]; plasma membrane [GO:0005886]; protein farnesyltransferase complex [GO:0005965]; acetylcholine receptor regulator activity [GO:0030548]; alpha-tubulin binding [GO:0043014]; CAAX-protein geranylgeranyltransferase activity [GO:0004662]; microtubule b…
P49588	sp|P49588|SYAC_HUMAN	1.59096e+06	1.54296e+06	1.5906e+06	2.11252e+06	2.2634e+06	2.90107e+06	2.47181e+06	2.6235e+06	1.80733e+06	1.57468e+06	2.27149e+06	2.40274e+06	1	1.52586	0.0274311	0.0723973	TRUE	sp|P49588|SYAC_HUMAN	7	Yes	640	Alanine--tRNA ligase, cytoplasmic (EC 6.1.1.7) (Alanyl-tRNA synthetase) (AlaRS) (Renal carcinoma antigen NY-REN-42)	cytoplasm [GO:0005737]; cytosol [GO:0005829]; extracellular exosome [GO:0070062]; membrane [GO:0016020]; alanine-tRNA ligase activity [GO:0004813]; amino acid binding [GO:0016597]; aminoacyl-tRNA editing activity [GO:0002161]; ATP binding [GO:0005524]; metal ion binding [GO:0046872]; tRNA binding [GO:0000049]; alanyl-tRNA aminoacylation [GO:0006419]; cerebellar Purkinje cell layer development [GO…
P49589	sp|P49589|SYCC_HUMAN	177772	300733	314769	351124	350193	357809	508325	475429	498614	256259	493928	353026	1	1.92746	0.0138659	0.0453495	TRUE	sp|P49589|SYCC_HUMAN	1	Yes	641	Cysteine--tRNA ligase, cytoplasmic (EC 6.1.1.16) (Cysteinyl-tRNA synthetase) (CysRS)	cytoplasm [GO:0005737]; cytosol [GO:0005829]; ATP binding [GO:0005524]; cysteine-tRNA ligase activity [GO:0004817]; metal ion binding [GO:0046872]; protein homodimerization activity [GO:0042803]; tRNA binding [GO:0000049]; cysteinyl-tRNA aminoacylation [GO:0006423]; tRNA aminoacylation for protein translation [GO:0006418]
P49748	sp|P49748|ACADV_HUMAN	452070	768835	624107	811348	832756	818934	1.02318e+06	997593	986806	600850	1.00241e+06	820965	1	1.66832	0.0186816	0.0550302	TRUE	sp|P49748|ACADV_HUMAN	3	Yes	645	Very long-chain specific acyl-CoA dehydrogenase, mitochondrial (VLCAD) (EC 1.3.8.9)	cytosol [GO:0005829]; mitochondrial inner membrane [GO:0005743]; mitochondrial matrix [GO:0005759]; mitochondrial nucleoid [GO:0042645]; mitochondrion [GO:0005739]; nucleolus [GO:0005730]; nucleus [GO:0005634]; acyl-CoA dehydrogenase activity [GO:0003995]; flavin adenine dinucleotide binding [GO:0050660]; long-chain-acyl-CoA dehydrogenase activity [GO:0004466]; energy derivation by oxidation of o…
P49755	sp|P49755|TMEDA_HUMAN	84895.9	99389.8	134972	256607	171502	250434	330357	337138	323172	104430	330173	222541	1	3.16167	0.000842667	0.00728274	TRUE	sp|P49755|TMEDA_HUMAN	1	Yes	647	Transmembrane emp24 domain-containing protein 10 (21 kDa transmembrane-trafficking protein) (S31III125) (S31I125) (Tmp-21-I) (Transmembrane protein Tmp21) (p23) (p24 family protein delta-1) (p24delta1) (p24delta)	cis-Golgi network [GO:0005801]; COPI-coated vesicle [GO:0030137]; endoplasmic reticulum [GO:0005783]; endoplasmic reticulum membrane [GO:0005789]; endoplasmic reticulum-Golgi intermediate compartment [GO:0005793]; endoplasmic reticulum-Golgi intermediate compartment membrane [GO:0033116]; ER to Golgi transport vesicle membrane [GO:0012507]; extracellular exosome [GO:0070062]; gamma-secretase comp…
P49840	sp|P49840|GSK3A_HUMAN	59379.6	100064	95603	128971	91742.3	116249	161179	137333	159535	82818.8	152281	111211	1	1.83873	0.028326	0.0740561	TRUE	sp|P49840|GSK3A_HUMAN	1	Yes	649	Glycogen synthase kinase-3 alpha (GSK-3 alpha) (EC 2.7.11.26) (Serine/threonine-protein kinase GSK3A) (EC 2.7.11.1)	beta-catenin destruction complex [GO:0030877]; cytosol [GO:0005829]; microtubule [GO:0005874]; mitochondrion [GO:0005739]; postsynapse [GO:0098794]; ATP binding [GO:0005524]; protein kinase A catalytic subunit binding [GO:0034236]; protein serine/threonine kinase activity [GO:0004674]; tau-protein kinase activity [GO:0050321]; aging [GO:0007568]; cardiac left ventricle morphogenesis [GO:0003214];…
P49959	sp|P49959|MRE11_HUMAN	164025	224603	336385	290256	228193	303254	447603	665144	374298	231413	481218	271829	1	2.07948	0.0430662	0.0996317	TRUE	sp|P49959|MRE11_HUMAN	2	Yes	652	Double-strand break repair protein MRE11 (Double-strand break repair protein MRE11A) (Meiotic recombination 11 homolog 1) (MRE11 homolog 1) (Meiotic recombination 11 homolog A) (MRE11 homolog A)	cytoplasm [GO:0005737]; cytosol [GO:0005829]; Mre11 complex [GO:0030870]; nuclear chromosome, telomeric region [GO:0000784]; nucleoplasm [GO:0005654]; nucleus [GO:0005634]; PML body [GO:0016605]; site of double-strand break [GO:0035861]; 3'-5' exonuclease activity [GO:0008408]; cadherin binding [GO:0045296]; double-stranded DNA binding [GO:0003690]; endodeoxyribonuclease activity [GO:0004520]; ma…
P50395	sp|P50395|GDIB_HUMAN	4.13301e+06	5.68744e+06	5.32522e+06	8.70391e+06	8.56419e+06	8.22923e+06	9.36472e+06	1.01531e+07	9.78058e+06	5.00234e+06	9.76081e+06	8.49676e+06	1	1.95125	0.000445901	0.00495841	TRUE	sp|P50395|GDIB_HUMAN	15	Yes	654	Rab GDP dissociation inhibitor beta (Rab GDI beta) (Guanosine diphosphate dissociation inhibitor 2) (GDI-2)	azurophil granule lumen [GO:0035578]; cytoplasm [GO:0005737]; cytosol [GO:0005829]; extracellular exosome [GO:0070062]; extracellular region [GO:0005576]; focal adhesion [GO:0005925]; membrane [GO:0016020]; secretory granule lumen [GO:0034774]; vesicle [GO:0031982]; GTPase activator activity [GO:0005096]; oxidoreductase activity [GO:0016491]; Rab GDP-dissociation inhibitor activity [GO:0005093]; …
P50897	sp|P50897|PPT1_HUMAN	173574	191555	189682	272550	259384	274704	349694	361768	339672	184757	350262	268793	1	1.89579	3.79619e-06	0.000275306	TRUE	sp|P50897|PPT1_HUMAN	1	Yes	659	Palmitoyl-protein thioesterase 1 (PPT-1) (EC 3.1.2.22) (Palmitoyl-protein hydrolase 1)	axon [GO:0030424]; cytosol [GO:0005829]; dendrite [GO:0030425]; extracellular exosome [GO:0070062]; extracellular region [GO:0005576]; extracellular space [GO:0005615]; Golgi apparatus [GO:0005794]; lysosomal lumen [GO:0043202]; lysosome [GO:0005764]; membrane [GO:0016020]; membrane raft [GO:0045121]; neuronal cell body [GO:0043025]; nucleus [GO:0005634]; synaptic vesicle [GO:0008021]; palmitoyl-…
P50995	sp|P50995|ANX11_HUMAN	510836	1.07899e+06	821879	1.29839e+06	1.34636e+06	1.2653e+06	1.21389e+06	1.71909e+06	1.30769e+06	768014	1.39742e+06	1.30293e+06	1	1.81953	0.0451989	0.102593	TRUE	sp|P50995|ANX11_HUMAN	4	Yes	663	Annexin A11 (56 kDa autoantigen) (Annexin XI) (Annexin-11) (Calcyclin-associated annexin 50) (CAP-50)	azurophil granule [GO:0042582]; cytoplasm [GO:0005737]; cytosol [GO:0005829]; extracellular exosome [GO:0070062]; melanosome [GO:0042470]; membrane [GO:0016020]; midbody [GO:0030496]; nuclear envelope [GO:0005635]; nucleoplasm [GO:0005654]; phagocytic vesicle [GO:0045335]; specific granule [GO:0042581]; spindle [GO:0005819]; calcium ion binding [GO:0005509]; calcium-dependent phospholipid binding…
P51116	sp|P51116|FXR2_HUMAN	201354	188867	199001	162508	274724	169735	490404	462786	483880	196332	478877	196418	1	2.43912	0.000960583	0.00801747	TRUE	sp|P51116|FXR2_HUMAN	2		665	Fragile X mental retardation syndrome-related protein 2	cytoplasm [GO:0005737]; cytosol [GO:0005829]; cytosolic large ribosomal subunit [GO:0022625]; extracellular exosome [GO:0070062]; membrane [GO:0016020]; nucleus [GO:0005634]; polysome [GO:0005844]; identical protein binding [GO:0042802]; mRNA binding [GO:0003729]; protein heterodimerization activity [GO:0046982]; protein homodimerization activity [GO:0042803]; RNA binding [GO:0003723]; negative r…
P51398	sp|P51398|RT29_HUMAN	131536	254975	247982	312845	322442	295414	437788	394359	355773	202607	394557	310030	1	1.9474	0.029547	0.0761738	TRUE	sp|P51398|RT29_HUMAN	1	Yes	669	28S ribosomal protein S29, mitochondrial (MRP-S29) (S29mt) (Death-associated protein 3) (DAP-3) (Ionizing radiation resistance conferring protein) (Mitochondrial small ribosomal subunit protein mS29)	mitochondrial inner membrane [GO:0005743]; mitochondrial small ribosomal subunit [GO:0005763]; mitochondrion [GO:0005739]; nucleoplasm [GO:0005654]; GTP binding [GO:0005525]; RNA binding [GO:0003723]; structural constituent of ribosome [GO:0003735]; apoptotic signaling pathway [GO:0097190]; mitochondrial translational elongation [GO:0070125]; mitochondrial translational termination [GO:0070126]
P51570	sp|P51570|GALK1_HUMAN	229656	287670	99023.7	499420	454836	518409	623472	1.30106e+06	687455	187027	823101	490152	1	4.40098	0.0107334	0.0380113	TRUE	sp|P51570|GALK1_HUMAN	2	Yes	671	Galactokinase (EC 2.7.1.6) (Galactose kinase)	cytoplasm [GO:0005737]; cytosol [GO:0005829]; extracellular exosome [GO:0070062]; membrane [GO:0016020]; ATP binding [GO:0005524]; galactokinase activity [GO:0004335]; galactose binding [GO:0005534]; galactitol metabolic process [GO:0019402]; galactose catabolic process [GO:0019388]; galactose metabolic process [GO:0006012]; glycolytic process from galactose [GO:0061623]
P51571	sp|P51571|SSRD_HUMAN	848058	1.04292e+06	1.05564e+06	1.49223e+06	1.71551e+06	1.79708e+06	1.7479e+06	1.31041e+06	1.83642e+06	977380	1.61423e+06	1.66315e+06	1	1.70165	0.0055856	0.0241367	TRUE	sp|P51571|SSRD_HUMAN	2	Yes	672	Translocon-associated protein subunit delta (TRAP-delta) (Signal sequence receptor subunit delta) (SSR-delta)	extracellular exosome [GO:0070062]; integral component of membrane [GO:0016021]; Sec61 translocon complex [GO:0005784]
P52294	sp|P52294|IMA5_HUMAN	130408	152292	258362	230405	194346	241770	334824	302058	342597	172479	326010	221220	1	1.89014	0.0331437	0.0833842	TRUE	sp|P52294|IMA5_HUMAN	1	Yes	682	Importin subunit alpha-5 (Karyopherin subunit alpha-1) (Nucleoprotein interactor 1) (NPI-1) (RAG cohort protein 2) (SRP1-beta) [Cleaved into: Importin subunit alpha-5, N-terminally processed]	cytoplasm [GO:0005737]; cytosol [GO:0005829]; dendrite [GO:0030425]; nuclear pore [GO:0005643]; nucleoplasm [GO:0005654]; nucleus [GO:0005634]; nuclear localization sequence binding [GO:0008139]; protein transporter activity [GO:0008565]; apoptotic DNA fragmentation [GO:0006309]; intracellular transport of virus [GO:0075733]; modulation by virus of host process [GO:0019054]; NLS-bearing protein i…
P53004	sp|P53004|BIEA_HUMAN	227398	93308.3	266095	577563	438132	371041	502525	594824	576179	178066	556375	454509	1	3.12455	0.016384	0.0506964	TRUE	sp|P53004|BIEA_HUMAN	1	Yes	695	Biliverdin reductase A (BVR A) (EC 1.3.1.24) (Biliverdin-IX alpha-reductase)	cytosol [GO:0005829]; extracellular exosome [GO:0070062]; biliverdin reductase activity [GO:0004074]; zinc ion binding [GO:0008270]; heme catabolic process [GO:0042167]; oxidation-reduction process [GO:0055114]
P53007	sp|P53007|TXTP_HUMAN	145163	230524	248596	499310	464772	507791	479813	444550	490461	202623	471193	490266	1	2.4196	0.00123123	0.00889326	TRUE	sp|P53007|TXTP_HUMAN	1	Yes	696	Tricarboxylate transport protein, mitochondrial (Citrate transport protein) (CTP) (Solute carrier family 25 member 1) (Tricarboxylate carrier protein)	extracellular exosome [GO:0070062]; integral component of membrane [GO:0016021]; mitochondrial inner membrane [GO:0005743]; nucleus [GO:0005634]; citrate transmembrane transporter activity [GO:0015137]; tricarboxylic acid transmembrane transporter activity [GO:0015142]; fatty-acyl-CoA biosynthetic process [GO:0046949]; gluconeogenesis [GO:0006094]; mitochondrial citrate transport [GO:0006843]; mi…
P53367	sp|P53367|ARFP1_HUMAN	222989	327795	318465	367709	355638	363008	408498	457113	427868	285528	430699	362084	1	1.50843	0.0217988	0.0621544	TRUE	sp|P53367|ARFP1_HUMAN	1	Yes	697	Arfaptin-1 (ADP-ribosylation factor-interacting protein 1)	cytosol [GO:0005829]; Golgi membrane [GO:0000139]; trans-Golgi network membrane [GO:0032588]; cadherin binding [GO:0045296]; phosphatidylinositol-4-phosphate binding [GO:0070273]; protein domain specific binding [GO:0019904]; intracellular protein transport [GO:0006886]; regulation of Arp2/3 complex-mediated actin nucleation [GO:0034315]; regulation of protein secretion [GO:0050708]
P53396	sp|P53396|ACLY_HUMAN	5.34219e+06	6.8815e+06	6.13088e+06	9.18003e+06	8.05395e+06	7.53933e+06	1.00009e+07	8.89113e+06	9.81164e+06	6.08567e+06	9.55534e+06	8.22991e+06	1	1.57014	0.00406508	0.019597	TRUE	sp|P53396|ACLY_HUMAN	16	Yes	698	ATP-citrate synthase (EC 2.3.3.8) (ATP-citrate (pro-S-)-lyase) (ACL) (Citrate cleavage enzyme)	azurophil granule lumen [GO:0035578]; citrate lyase complex [GO:0009346]; cytosol [GO:0005829]; extracellular exosome [GO:0070062]; extracellular region [GO:0005576]; ficolin-1-rich granule lumen [GO:1904813]; membrane [GO:0016020]; nucleoplasm [GO:0005654]; plasma membrane [GO:0005886]; ATP binding [GO:0005524]; ATP citrate synthase activity [GO:0003878]; cofactor binding [GO:0048037]; metal ion…
P53618	sp|P53618|COPB_HUMAN	1.81399e+06	2.27065e+06	2.36601e+06	3.06065e+06	3.09246e+06	2.91015e+06	3.36783e+06	2.95657e+06	3.63002e+06	2.136e+06	3.30635e+06	3.02003e+06	1	1.54792	0.00477007	0.0214558	TRUE	sp|P53618|COPB_HUMAN	10	Yes	700	Coatomer subunit beta (Beta-coat protein) (Beta-COP)	COPI vesicle coat [GO:0030126]; cytosol [GO:0005829]; endoplasmic reticulum membrane [GO:0005789]; endoplasmic reticulum-Golgi intermediate compartment [GO:0005793]; ficolin-1-rich granule membrane [GO:0101003]; Golgi apparatus [GO:0005794]; Golgi membrane [GO:0000139]; Golgi-associated vesicle [GO:0005798]; intracellular membrane-bounded organelle [GO:0043231]; membrane [GO:0016020]; plasma memb…
P53634	sp|P53634|CATC_HUMAN	21547.2	63813	58639	241657	228824	228222	172982	204966	201730	43201.2	192672	232820	1	5.3892	0.00209126	0.0124579	TRUE	sp|P53634|CATC_HUMAN	1	Yes	702	Dipeptidyl peptidase 1 (EC 3.4.14.1) (Cathepsin C) (Cathepsin J) (Dipeptidyl peptidase I) (DPP-I) (DPPI) (Dipeptidyl transferase) [Cleaved into: Dipeptidyl peptidase 1 exclusion domain chain (Dipeptidyl peptidase I exclusion domain chain); Dipeptidyl peptidase 1 heavy chain (Dipeptidyl peptidase I heavy chain); Dipeptidyl peptidase 1 light chain (Dipeptidyl peptidase I light chain)]	azurophil granule lumen [GO:0035578]; centrosome [GO:0005813]; endoplasmic reticulum lumen [GO:0005788]; endoplasmic reticulum-Golgi intermediate compartment membrane [GO:0033116]; ER to Golgi transport vesicle [GO:0030134]; extracellular exosome [GO:0070062]; extracellular region [GO:0005576]; extracellular space [GO:0005615]; Golgi membrane [GO:0000139]; intracellular membrane-bounded organelle…
P53992	sp|P53992|SC24C_HUMAN	470390	778744	776406	1.01681e+06	996240	1.12359e+06	1.13793e+06	1.18203e+06	1.0569e+06	657628	1.12441e+06	1.04409e+06	1	1.7098	0.0187063	0.0550302	TRUE	sp|P53992|SC24C_HUMAN	3	Yes	704	Protein transport protein Sec24C (SEC24-related protein C)	COPII vesicle coat [GO:0030127]; cytosol [GO:0005829]; endoplasmic reticulum membrane [GO:0005789]; ER to Golgi transport vesicle membrane [GO:0012507]; Golgi membrane [GO:0000139]; perinuclear region of cytoplasm [GO:0048471]; zinc ion binding [GO:0008270]; antigen processing and presentation of exogenous peptide antigen via MHC class II [GO:0019886]; antigen processing and presentation of pepti…
P54577	sp|P54577|SYYC_HUMAN	428496	666141	373239	633425	594364	588516	854157	774204	722933	474060	781922	605111	1	1.64942	0.042068	0.0982765	TRUE	sp|P54577|SYYC_HUMAN	2	Yes	707	Tyrosine--tRNA ligase, cytoplasmic (EC 6.1.1.1) (Tyrosyl-tRNA synthetase) (TyrRS) [Cleaved into: Tyrosine--tRNA ligase, cytoplasmic, N-terminally processed]	aminoacyl-tRNA synthetase multienzyme complex [GO:0017101]; cytoplasm [GO:0005737]; cytosol [GO:0005829]; extracellular space [GO:0005615]; methionyl glutamyl tRNA synthetase complex [GO:0017102]; nuclear body [GO:0016604]; ATP binding [GO:0005524]; interleukin-8 receptor binding [GO:0005153]; RNA binding [GO:0003723]; signal transducer activity [GO:0004871]; tRNA binding [GO:0000049]; tyrosine-t…
P54578	sp|P54578|UBP14_HUMAN	1.39858e+06	2.00243e+06	1.50536e+06	2.44413e+06	2.41858e+06	2.365e+06	3.08968e+06	2.99403e+06	2.88768e+06	1.61545e+06	2.98932e+06	2.40901e+06	1	1.85045	0.00145347	0.00977576	TRUE	sp|P54578|UBP14_HUMAN	4	Yes	708	Ubiquitin carboxyl-terminal hydrolase 14 (EC 3.4.19.12) (Deubiquitinating enzyme 14) (Ubiquitin thioesterase 14) (Ubiquitin-specific-processing protease 14)	cell surface [GO:0009986]; cytoplasmic vesicle [GO:0031410]; cytosol [GO:0005829]; extracellular exosome [GO:0070062]; nucleus [GO:0005634]; plasma membrane [GO:0005886]; proteasome complex [GO:0000502]; synapse [GO:0045202]; cysteine-type endopeptidase activity [GO:0004197]; endopeptidase inhibitor activity [GO:0004866]; proteasome binding [GO:0070628]; thiol-dependent ubiquitin-specific proteas…
P55145	sp|P55145|MANF_HUMAN	1.01091e+06	1.35789e+06	1.6218e+06	2.23159e+06	2.17072e+06	2.14284e+06	2.64157e+06	2.28219e+06	2.34104e+06	1.30574e+06	2.41661e+06	2.1814e+06	1	1.85076	0.00432686	0.0201598	TRUE	sp|P55145|MANF_HUMAN	4	Yes	720	Mesencephalic astrocyte-derived neurotrophic factor (Arginine-rich protein) (Protein ARMET)	cytosol [GO:0005829]; endoplasmic reticulum [GO:0005783]; extracellular region [GO:0005576]; extracellular space [GO:0005615]; nucleus [GO:0005634]; growth factor activity [GO:0008083]; RNA binding [GO:0003723]; dopaminergic neuron differentiation [GO:0071542]; neuron projection development [GO:0031175]; platelet degranulation [GO:0002576]; response to unfolded protein [GO:0006986]
P56134	sp|P56134|ATPK_HUMAN	233325	364362	332429	387506	360702	319352	500605	477939	487409	304601	488563	354731	1	1.60394	0.0203413	0.0588779	TRUE	sp|P56134|ATPK_HUMAN	1	Yes	728	ATP synthase subunit f, mitochondrial	extracellular exosome [GO:0070062]; integral component of membrane [GO:0016021]; mitochondrial inner membrane [GO:0005743]; mitochondrial proton-transporting ATP synthase complex [GO:0005753]; mitochondrial proton-transporting ATP synthase complex, coupling factor F(o) [GO:0000276]; mitochondrion [GO:0005739]; nucleoplasm [GO:0005654]; nucleus [GO:0005634]; transmembrane transporter activity [GO:…
P57764	sp|P57764|GSDMD_HUMAN	42946.1	61526.2	44576.6	194891	132262	124642	136899	138344	202813	49018.9	156610	147558	1	3.19489	0.00110832	0.00855869	TRUE	sp|P57764|GSDMD_HUMAN	1		735	Gasdermin-D (Gasdermin domain-containing protein 1) [Cleaved into: Gasdermin-D, N-terminal (GSDMD-NT); Gasdermin-D, C-terminal (GSDMD-CT)]	cytosol [GO:0005829]; extracellular region [GO:0005576]; extracellular space [GO:0005615]; ficolin-1-rich granule lumen [GO:1904813]; NLRP3 inflammasome complex [GO:0072559]; nucleoplasm [GO:0005654]; plasma membrane [GO:0005886]; specific granule lumen [GO:0035580]; tertiary granule lumen [GO:1904724]; cardiolipin binding [GO:1901612]; phosphatidic acid binding [GO:0070300]; phosphatidylinositol…
P60660	sp|P60660|MYL6_HUMAN	6.38958e+06	9.37459e+06	9.21345e+06	1.17891e+07	1.1733e+07	1.15192e+07	1.60862e+07	1.5998e+07	1.5881e+07	8.20255e+06	1.59882e+07	1.16798e+07	1	1.94917	0.0018765	0.0115926	TRUE	sp|P60660|MYL6_HUMAN	8	Yes	741	Myosin light polypeptide 6 (17 kDa myosin light chain) (LC17) (Myosin light chain 3) (MLC-3) (Myosin light chain alkali 3) (Myosin light chain A3) (Smooth muscle and nonmuscle myosin light chain alkali 6)	brush border [GO:0005903]; cytosol [GO:0005829]; extracellular exosome [GO:0070062]; extracellular matrix [GO:0031012]; membrane [GO:0016020]; myosin complex [GO:0016459]; unconventional myosin complex [GO:0016461]; vesicle [GO:0031982]; actin-dependent ATPase activity [GO:0030898]; calcium ion binding [GO:0005509]; motor activity [GO:0003774]; structural constituent of muscle [GO:0008307]; muscl…
P60953	sp|P60953|CDC42_HUMAN	1.89314e+06	2.36747e+06	2.11974e+06	2.84914e+06	2.75694e+06	2.25106e+06	3.54202e+06	3.62803e+06	3.76841e+06	2.11795e+06	3.64497e+06	2.60521e+06	1	1.72098	0.00158984	0.0104404	TRUE	sp|P60953|CDC42_HUMAN	2	Yes	748	Cell division control protein 42 homolog (G25K GTP-binding protein)	apical part of cell [GO:0045177]; cell-cell junction [GO:0005911]; cytoplasm [GO:0005737]; cytoplasmic ribonucleoprotein granule [GO:0036464]; cytosol [GO:0005829]; dendritic spine [GO:0043197]; endoplasmic reticulum membrane [GO:0005789]; extracellular exosome [GO:0070062]; filopodium [GO:0030175]; focal adhesion [GO:0005925]; Golgi membrane [GO:0000139]; Golgi transport complex [GO:0017119]; le…
P61086	sp|P61086|UBE2K_HUMAN	782533	1.16536e+06	1.18231e+06	1.51603e+06	1.45156e+06	1.40069e+06	1.61655e+06	1.77257e+06	1.63581e+06	1.02541e+06	1.67356e+06	1.45533e+06	1	1.63209	0.0131055	0.0432872	TRUE	sp|P61086|UBE2K_HUMAN	3	Yes	755	Ubiquitin-conjugating enzyme E2 K (EC 2.3.2.23) (E2 ubiquitin-conjugating enzyme K) (Huntingtin-interacting protein 2) (HIP-2) (Ubiquitin carrier protein) (Ubiquitin-conjugating enzyme E2-25 kDa) (Ubiquitin-conjugating enzyme E2(25K)) (Ubiquitin-conjugating enzyme E2-25K) (Ubiquitin-protein ligase)	cytoplasm [GO:0005737]; cytosol [GO:0005829]; extracellular exosome [GO:0070062]; filopodium tip [GO:0032433]; nucleus [GO:0005634]; ATP binding [GO:0005524]; ubiquitin protein ligase binding [GO:0031625]; ubiquitin-protein transferase activity [GO:0004842]; ubiquitin-ubiquitin ligase activity [GO:0034450]; cellular response to interferon-beta [GO:0035458]; free ubiquitin chain polymerization [GO…
P61970	sp|P61970|NTF2_HUMAN	174480	192996	131369	434511	423511	443560	361969	368747	370894	164158	367184	433783	1	2.64247	0.000107796	0.00219272	TRUE	sp|P61970|NTF2_HUMAN	1	Yes	775	Nuclear transport factor 2 (NTF-2) (Placental protein 15) (PP15)	cytosol [GO:0005829]; extracellular exosome [GO:0070062]; nuclear inner membrane [GO:0005637]; nuclear membrane [GO:0031965]; nuclear outer membrane [GO:0005640]; nuclear pore central transport channel [GO:0044613]; nucleoplasm [GO:0005654]; nucleocytoplasmic transporter activity [GO:0005487]; Ran GTPase binding [GO:0008536]; mRNA transport [GO:0051028]; negative regulation of vascular endothelia…
P62158	sp|P62158|CALM_HUMAN	6.45776e+06	7.68187e+06	8.06918e+06	1.01124e+07	9.607e+06	9.68783e+06	1.36371e+07	1.3426e+07	1.25131e+07	7.36986e+06	1.31829e+07	9.79993e+06	1	1.78876	0.000229883	0.00340079	TRUE	sp|P62158|CALM_HUMAN	10	Yes	781	Demerged into P0DP23, P0DP24 and P0DP25.
P62191	sp|P62191|PRS4_HUMAN	645883	442396	609486	658734	755228	753410	906784	922300	891762	558439	906863	721008	1	1.62392	0.00974912	0.0357396	TRUE	sp|P62191|PRS4_HUMAN	3	Yes	782	26S proteasome regulatory subunit 4 (P26s4) (26S proteasome AAA-ATPase subunit RPT2) (Proteasome 26S subunit ATPase 1)	cytosol [GO:0005829]; cytosolic proteasome complex [GO:0031597]; membrane [GO:0016020]; nuclear proteasome complex [GO:0031595]; nucleoplasm [GO:0005654]; nucleus [GO:0005634]; proteasome accessory complex [GO:0022624]; proteasome complex [GO:0000502]; proteasome regulatory particle, base subcomplex [GO:0008540]; ATP binding [GO:0005524]; ATPase activity [GO:0016887]; proteasome-activating ATPase…
P62308	sp|P62308|RUXG_HUMAN	543813	747726	716882	1.16694e+06	1.16417e+06	1.13377e+06	1.22627e+06	1.15002e+06	1.08546e+06	663051	1.15249e+06	1.15486e+06	1	1.74174	0.000985361	0.00801747	TRUE	sp|P62308|RUXG_HUMAN	1	Yes	794	Small nuclear ribonucleoprotein G (snRNP-G) (Sm protein G) (Sm-G) (SmG)	catalytic step 2 spliceosome [GO:0071013]; cytosol [GO:0005829]; methylosome [GO:0034709]; nucleoplasm [GO:0005654]; P granule [GO:0043186]; precatalytic spliceosome [GO:0071011]; small nuclear ribonucleoprotein complex [GO:0030532]; SMN-Sm protein complex [GO:0034719]; spliceosomal complex [GO:0005681]; spliceosomal tri-snRNP complex [GO:0097526]; U1 snRNP [GO:0005685]; U12-type spliceosomal com…
P62847	sp|P62847|RS24_HUMAN	359667	396648	454342	787175	767741	807085	819187	784840	760559	401695	787830	787170	1	1.96126	3.81344e-05	0.00122323	TRUE	sp|P62847|RS24_HUMAN	1	Yes	811	40S ribosomal protein S24 (Small ribosomal subunit protein eS24)	cytosol [GO:0005829]; cytosolic small ribosomal subunit [GO:0022627]; membrane [GO:0016020]; nucleoplasm [GO:0005654]; nucleus [GO:0005634]; small ribosomal subunit [GO:0015935]; RNA binding [GO:0003723]; structural constituent of ribosome [GO:0003735]; translation initiation factor binding [GO:0031369]; erythrocyte homeostasis [GO:0034101]; maturation of SSU-rRNA from tricistronic rRNA transcrip…
P63104	sp|P63104|1433Z_HUMAN	2.46944e+07	3.61116e+07	3.53988e+07	5.20058e+07	4.13363e+07	4.83978e+07	5.54298e+07	4.63188e+07	4.59089e+07	3.16042e+07	4.90305e+07	4.7033e+07	1	1.55139	0.0235536	0.0659185	TRUE	sp|P63104|1433Z_HUMAN	22	Yes	828	14-3-3 protein zeta/delta (Protein kinase C inhibitor protein 1) (KCIP-1)	blood microparticle [GO:0072562]; cytoplasm [GO:0005737]; cytoplasmic vesicle membrane [GO:0030659]; cytosol [GO:0005829]; extracellular exosome [GO:0070062]; extracellular space [GO:0005615]; focal adhesion [GO:0005925]; melanosome [GO:0042470]; mitochondrion [GO:0005739]; nucleoplasm [GO:0005654]; nucleus [GO:0005634]; vesicle [GO:0031982]; cadherin binding [GO:0045296]; identical protein bindi…
P63151	sp|P63151|2ABA_HUMAN	278340	355030	317310	456259	442472	387137	530696	474719	535682	315337	512936	427551	1	1.62663	0.00217546	0.0126876	TRUE	sp|P63151|2ABA_HUMAN	2	Yes	829	Serine/threonine-protein phosphatase 2A 55 kDa regulatory subunit B alpha isoform (PP2A subunit B isoform B55-alpha) (PP2A subunit B isoform PR55-alpha) (PP2A subunit B isoform R2-alpha) (PP2A subunit B isoform alpha)	cytosol [GO:0005829]; nucleoplasm [GO:0005654]; protein phosphatase type 2A complex [GO:0000159]; protein complex binding [GO:0032403]; protein phosphatase 2A binding [GO:0051721]; protein phosphatase regulator activity [GO:0019888]; protein serine/threonine phosphatase activity [GO:0004722]; tau protein binding [GO:0048156]; developmental process [GO:0032502]; G2/M transition of mitotic cell cyc…
P63208	sp|P63208|SKP1_HUMAN	560497	596314	701796	768235	782115	733403	1.10968e+06	809192	1.07751e+06	616717	989063	760973	1	1.60375	0.00943829	0.0346764	TRUE	sp|P63208|SKP1_HUMAN	1	Yes	833	S-phase kinase-associated protein 1 (Cyclin-A/CDK2-associated protein p19) (p19A) (Organ of Corti protein 2) (OCP-2) (Organ of Corti protein II) (OCP-II) (RNA polymerase II elongation factor-like protein) (SIII) (Transcription elongation factor B polypeptide 1-like) (p19skp1)	Cul7-RING ubiquitin ligase complex [GO:0031467]; cytoplasm [GO:0005737]; cytosol [GO:0005829]; extracellular exosome [GO:0070062]; nucleoplasm [GO:0005654]; nucleus [GO:0005634]; SCF ubiquitin ligase complex [GO:0019005]; beta-catenin binding [GO:0008013]; cullin family protein binding [GO:0097602]; protein domain specific binding [GO:0019904]; ubiquitin-protein transferase activity [GO:0004842];…
P67812	sp|P67812|SC11A_HUMAN	110165	186926	180810	366510	299096	373999	513617	361141	377003	154993	411990	344817	1	2.65812	0.00315974	0.0164702	TRUE	sp|P67812|SC11A_HUMAN	1	Yes	840	Signal peptidase complex catalytic subunit SEC11A (EC 3.4.21.89) (Endopeptidase SP18) (Microsomal signal peptidase 18 kDa subunit) (SPase 18 kDa subunit) (SEC11 homolog A) (SEC11-like protein 1) (SPC18)	endoplasmic reticulum membrane [GO:0005789]; extracellular exosome [GO:0070062]; integral component of membrane [GO:0016021]; organelle membrane [GO:0031090]; signal peptidase complex [GO:0005787]; peptidase activity [GO:0008233]; serine-type peptidase activity [GO:0008236]; signal peptide processing [GO:0006465]
P67936	sp|P67936|TPM4_HUMAN	1.84845e+07	2.37466e+07	2.40848e+07	3.08638e+07	3.03714e+07	2.98471e+07	3.82827e+07	3.89286e+07	3.72716e+07	2.19474e+07	3.81549e+07	3.03579e+07	1	1.73846	0.000730498	0.0066949	TRUE	sp|P67936|TPM4_HUMAN	12	Yes	842	Tropomyosin alpha-4 chain (TM30p1) (Tropomyosin-4)	actin filament [GO:0005884]; cortical cytoskeleton [GO:0030863]; cytoskeleton [GO:0005856]; cytosol [GO:0005829]; extracellular exosome [GO:0070062]; filamentous actin [GO:0031941]; focal adhesion [GO:0005925]; membrane [GO:0016020]; muscle thin filament tropomyosin [GO:0005862]; podosome [GO:0002102]; stress fiber [GO:0001725]; actin filament binding [GO:0051015]; calcium ion binding [GO:0005509…
P68032	sp|P68032|ACTC_HUMAN	1.06364e+07	1.15975e+07	1.07368e+07	2.88943e+07	2.78455e+07	2.65048e+07	2.55371e+07	2.66024e+07	2.66917e+07	1.09819e+07	2.62718e+07	2.77309e+07	1	2.52514	1.95605e-07	0.000140963	TRUE	sp|P68032|ACTC_HUMAN	9	Yes	843	Actin, alpha cardiac muscle 1 (Alpha-cardiac actin)	actin filament [GO:0005884]; actomyosin, actin portion [GO:0042643]; blood microparticle [GO:0072562]; cell body [GO:0044297]; cytoplasm [GO:0005737]; cytosol [GO:0005829]; extracellular exosome [GO:0070062]; extracellular space [GO:0005615]; filopodium [GO:0030175]; focal adhesion [GO:0005925]; I band [GO:0031674]; lamellipodium [GO:0030027]; membrane [GO:0016020]; sarcomere [GO:0030017]; ATP bi…
P68036	sp|P68036|UB2L3_HUMAN	1.30709e+06	1.55466e+06	1.6348e+06	2.48487e+06	2.47131e+06	2.38359e+06	2.40139e+06	2.39435e+06	2.56152e+06	1.49211e+06	2.45122e+06	2.44618e+06	1	1.64279	0.000219149	0.00338227	TRUE	sp|P68036|UB2L3_HUMAN	3	Yes	844	Ubiquitin-conjugating enzyme E2 L3 (EC 2.3.2.23) (E2 ubiquitin-conjugating enzyme L3) (L-UBC) (UbcH7) (Ubiquitin carrier protein L3) (Ubiquitin-conjugating enzyme E2-F1) (Ubiquitin-protein ligase L3)	cytoplasm [GO:0005737]; cytosol [GO:0005829]; extracellular exosome [GO:0070062]; nucleoplasm [GO:0005654]; nucleus [GO:0005634]; ubiquitin ligase complex [GO:0000151]; ATP binding [GO:0005524]; enzyme binding [GO:0019899]; RNA binding [GO:0003723]; transcription coactivator activity [GO:0003713]; ubiquitin conjugating enzyme activity [GO:0061631]; ubiquitin protein ligase binding [GO:0031625]; u…
P68133	sp|P68133|ACTS_HUMAN	4.17846e+06	5.61583e+06	5.60933e+06	7.54073e+06	7.65852e+06	7.70533e+06	8.78388e+06	9.12514e+06	8.98753e+06	5.08683e+06	8.96441e+06	7.63454e+06	1	1.76228	0.00110643	0.00855869	TRUE	sp|P68133|ACTS_HUMAN	3	Yes	846	Actin, alpha skeletal muscle (Alpha-actin-1)	actin cytoskeleton [GO:0015629]; actin filament [GO:0005884]; blood microparticle [GO:0072562]; cell body [GO:0044297]; cytosol [GO:0005829]; extracellular exosome [GO:0070062]; extracellular space [GO:0005615]; filopodium [GO:0030175]; lamellipodium [GO:0030027]; sarcomere [GO:0030017]; stress fiber [GO:0001725]; striated muscle thin filament [GO:0005865]; ADP binding [GO:0043531]; ATP binding […
P78344	sp|P78344|IF4G2_HUMAN	390673	359247	360210	601143	633307	614585	757467	722226	721022	369761	733379	616205	1	1.98339	9.25483e-07	0.000181017	TRUE	sp|P78344|IF4G2_HUMAN	2	Yes	852	Eukaryotic translation initiation factor 4 gamma 2 (eIF-4-gamma 2) (eIF-4G 2) (eIF4G 2) (Death-associated protein 5) (DAP-5) (p97)	cell-cell adherens junction [GO:0005913]; cytosol [GO:0005829]; eukaryotic translation initiation factor 4F complex [GO:0016281]; membrane [GO:0016020]; cadherin binding [GO:0045296]; RNA binding [GO:0003723]; translation factor activity, RNA binding [GO:0008135]; translation initiation factor activity [GO:0003743]; cell cycle arrest [GO:0007050]; cell death [GO:0008219]; cellular macromolecule b…
P80723	sp|P80723|BASP1_HUMAN	260924	401174	386216	610536	672827	716651	938455	838319	950132	343209	907546	665234	1	2.64429	0.000595802	0.00605974	TRUE	sp|P80723|BASP1_HUMAN	5	Yes	857	Brain acid soluble protein 1 (22 kDa neuronal tissue-enriched acidic protein) (Neuronal axonal membrane protein NAP-22)	cell junction [GO:0030054]; cytoplasm [GO:0005737]; cytoskeleton [GO:0005856]; extracellular exosome [GO:0070062]; growth cone [GO:0030426]; nuclear speck [GO:0016607]; nucleus [GO:0005634]; plasma membrane [GO:0005886]; vesicle [GO:0031982]; protein domain specific binding [GO:0019904]; transcription corepressor activity [GO:0003714]; transcription regulatory region DNA binding [GO:0044212]; dia…
P82932	sp|P82932|RT06_HUMAN	134641	222407	234551	278829	250925	256410	392891	344166	361436	191508	365615	261781	1	1.90913	0.014569	0.0467292	TRUE	sp|P82932|RT06_HUMAN	1	Yes	858	28S ribosomal protein S6, mitochondrial (MRP-S6) (S6mt) (Mitochondrial small ribosomal subunit protein bS6m)	mitochondrial inner membrane [GO:0005743]; mitochondrial small ribosomal subunit [GO:0005763]; mitochondrion [GO:0005739]; small ribosomal subunit [GO:0015935]; small ribosomal subunit rRNA binding [GO:0070181]; structural constituent of ribosome [GO:0003735]; mitochondrial translation [GO:0032543]; mitochondrial translational elongation [GO:0070125]; mitochondrial translational termination [GO:0…
P99999	sp|P99999|CYC_HUMAN	1.05574e+06	1.53117e+06	1.51476e+06	1.75635e+06	1.68686e+06	1.71951e+06	2.05877e+06	2.02887e+06	2.00419e+06	1.34785e+06	2.03049e+06	1.72067e+06	1	1.50647	0.018083	0.0541516	TRUE	sp|P99999|CYC_HUMAN	2	Yes	866	Cytochrome c	cytosol [GO:0005829]; mitochondrial inner membrane [GO:0005743]; mitochondrial intermembrane space [GO:0005758]; mitochondrion [GO:0005739]; nucleus [GO:0005634]; protein phosphatase type 2A complex [GO:0000159]; respiratory chain [GO:0070469]; electron transporter, transferring electrons from CoQH2-cytochrome c reductase complex and cytochrome c oxidase complex activity [GO:0045155]; heme bindin…
Q00059	sp|Q00059|TFAM_HUMAN	120153	122690	151694	344096	294322	328387	323991	288520	260222	130769	289746	321586	1	2.45919	9.77029e-05	0.00205692	TRUE	sp|Q00059|TFAM_HUMAN	1		867	Transcription factor A, mitochondrial (mtTFA) (Mitochondrial transcription factor 1) (MtTF1) (Transcription factor 6) (TCF-6) (Transcription factor 6-like 2)	cytosol [GO:0005829]; mitochondrial matrix [GO:0005759]; mitochondrial nucleoid [GO:0042645]; mitochondrion [GO:0005739]; nucleus [GO:0005634]; chromatin binding [GO:0003682]; DNA binding, bending [GO:0008301]; heat shock protein binding [GO:0031072]; mitochondrial light strand promoter sense binding [GO:0070363]; RNA binding [GO:0003723]; RNA polymerase II core promoter proximal region sequence-…
Q00325	sp|Q00325|MPCP_HUMAN	4.23328e+06	4.27914e+06	4.32129e+06	6.65746e+06	6.69126e+06	6.48451e+06	5.84705e+06	6.05803e+06	5.63097e+06	4.27775e+06	5.84275e+06	6.61045e+06	1	1.54531	1.44601e-06	0.000185254	TRUE	sp|Q00325|MPCP_HUMAN	6	Yes	868	Phosphate carrier protein, mitochondrial (Phosphate transport protein) (PTP) (Solute carrier family 25 member 3)	extracellular exosome [GO:0070062]; integral component of plasma membrane [GO:0005887]; membrane [GO:0016020]; mitochondrial inner membrane [GO:0005743]; mitochondrion [GO:0005739]; myelin sheath [GO:0043209]; phosphate ion carrier activity [GO:0015320]; protein complex binding [GO:0032403]; symporter activity [GO:0015293]; mitochondrial transport [GO:0006839]; transport [GO:0006810]
Q00577	sp|Q00577|PURA_HUMAN	74139.1	97641.2	79114.2	130917	158159	149912	142683	179976	173904	83044.6	164676	145873	1	1.98299	0.00108927	0.00855022	TRUE	sp|Q00577|PURA_HUMAN	1	Yes	872	Transcriptional activator protein Pur-alpha (Purine-rich single-stranded DNA-binding protein alpha)	cytoplasm [GO:0005737]; dendrite [GO:0030425]; DNA replication factor A complex [GO:0005662]; neuronal cell body [GO:0043025]; nuclear chromosome, telomeric region [GO:0000784]; nucleus [GO:0005634]; double-stranded telomeric DNA binding [GO:0003691]; purine-rich negative regulatory element binding [GO:0032422]; RNA binding [GO:0003723]; single-stranded DNA binding [GO:0003697]; SMAD binding [GO:…
Q00688	sp|Q00688|FKBP3_HUMAN	211309	462283	370383	808715	816193	836289	791289	770438	962060	330744	837063	820317	1	2.53085	0.00527312	0.0231462	TRUE	sp|Q00688|FKBP3_HUMAN	2	Yes	874	Peptidyl-prolyl cis-trans isomerase FKBP3 (PPIase FKBP3) (EC 5.2.1.8) (25 kDa FK506-binding protein) (25 kDa FKBP) (FKBP-25) (FK506-binding protein 3) (FKBP-3) (Immunophilin FKBP25) (Rapamycin-selective 25 kDa immunophilin) (Rotamase)	cytoplasm [GO:0005737]; nucleus [GO:0005634]; FK506 binding [GO:0005528]; peptidyl-prolyl cis-trans isomerase activity [GO:0003755]; receptor activity [GO:0004872]; RNA binding [GO:0003723]; chaperone-mediated protein folding [GO:0061077]
Q01082	sp|Q01082|SPTB2_HUMAN	7.11338e+06	9.14744e+06	9.30194e+06	1.165e+07	1.24203e+07	1.12758e+07	1.30812e+07	1.32883e+07	1.35724e+07	8.45895e+06	1.33125e+07	1.17725e+07	1	1.57377	0.00235978	0.0134338	TRUE	sp|Q01082|SPTB2_HUMAN	32	Yes	878	Spectrin beta chain, non-erythrocytic 1 (Beta-II spectrin) (Fodrin beta chain) (Spectrin, non-erythroid beta chain 1)	axolemma [GO:0030673]; cuticular plate [GO:0032437]; cytoplasm [GO:0005737]; cytosol [GO:0005829]; extracellular exosome [GO:0070062]; M band [GO:0031430]; nucleolus [GO:0005730]; postsynaptic density [GO:0014069]; protein complex [GO:0043234]; spectrin [GO:0008091]; spectrin-associated cytoskeleton [GO:0014731]; actin binding [GO:0003779]; ankyrin binding [GO:0030506]; cadherin binding [GO:00452…
Q02809	sp|Q02809|PLOD1_HUMAN	62113.1	164807	64421.6	121460	150626	198106	283887	195766	278362	87042.3	249171	153607	1	2.86264	0.0359976	0.0876556	TRUE	sp|Q02809|PLOD1_HUMAN	1	Yes	893	Procollagen-lysine,2-oxoglutarate 5-dioxygenase 1 (EC 1.14.11.4) (Lysyl hydroxylase 1) (LH1)	endoplasmic reticulum membrane [GO:0005789]; extracellular exosome [GO:0070062]; rough endoplasmic reticulum membrane [GO:0030867]; iron ion binding [GO:0005506]; L-ascorbic acid binding [GO:0031418]; procollagen-lysine 5-dioxygenase activity [GO:0008475]; protein homodimerization activity [GO:0042803]; cellular protein modification process [GO:0006464]; epidermis development [GO:0008544]; hydrox…
Q03001	sp|Q03001|DYST_HUMAN	190484	341448	305103	453357	400772	363201	469018	481307	476946	270734	475730	404106	1	1.75718	0.0271074	0.0719986	TRUE	sp|Q03001|DYST_HUMAN	1	Yes	898	Dystonin (230 kDa bullous pemphigoid antigen) (230/240 kDa bullous pemphigoid antigen) (Bullous pemphigoid antigen 1) (BPA) (Bullous pemphigoid antigen) (Dystonia musculorum protein) (Hemidesmosomal plaque protein)	actin cytoskeleton [GO:0015629]; axon [GO:0030424]; axon cytoplasm [GO:1904115]; basal plasma membrane [GO:0009925]; basement membrane [GO:0005604]; cell cortex [GO:0005938]; cell leading edge [GO:0031252]; cytoplasm [GO:0005737]; cytoplasmic vesicle [GO:0031410]; cytosol [GO:0005829]; endoplasmic reticulum membrane [GO:0005789]; extracellular exosome [GO:0070062]; focal adhesion [GO:0005925]; H …
Q03135	sp|Q03135|CAV1_HUMAN	1.13157e+06	1.59218e+06	1.49628e+06	2.05102e+06	2.15887e+06	2.14251e+06	2.20488e+06	2.19288e+06	2.34896e+06	1.39176e+06	2.2478e+06	2.11693e+06	1	1.61508	0.00318703	0.0165606	TRUE	sp|Q03135|CAV1_HUMAN	3	Yes	899	Caveolin-1	acrosomal membrane [GO:0002080]; apical plasma membrane [GO:0016324]; basolateral plasma membrane [GO:0016323]; caveola [GO:0005901]; cell cortex [GO:0005938]; cilium [GO:0005929]; cytoplasmic vesicle [GO:0031410]; early endosome membrane [GO:0031901]; endocytic vesicle membrane [GO:0030666]; endoplasmic reticulum [GO:0005783]; endoplasmic reticulum membrane [GO:0005789]; endosome [GO:0005768]; f…
Q04323	sp|Q04323|UBXN1_HUMAN	20016.8	87500.4	59550.2	205196	155783	148871	233098	222884	225451	47072	227103	168203	1	4.82459	0.0117465	0.0404818	TRUE	sp|Q04323|UBXN1_HUMAN	1	Yes	903	UBX domain-containing protein 1 (SAPK substrate protein 1) (UBA/UBX 33.3 kDa protein)	cytoplasm [GO:0005737]; cytosol [GO:0005829]; dendrite [GO:0030425]; endoplasmic reticulum [GO:0005783]; neuronal cell body [GO:0043025]; nucleus [GO:0005634]; VCP-NPL4-UFD1 AAA ATPase complex [GO:0034098]; ATPase binding [GO:0051117]; K48-linked polyubiquitin binding [GO:0036435]; K6-linked polyubiquitin binding [GO:0071796]; polyubiquitin binding [GO:0031593]; ubiquitin binding [GO:0043130]; ub…
Q04917	sp|Q04917|1433F_HUMAN	3.44477e+06	4.62695e+06	3.20889e+06	5.24126e+06	4.60124e+06	5.1711e+06	7.05486e+06	5.7927e+06	5.36215e+06	3.71196e+06	6.02887e+06	4.9961e+06	1	1.62417	0.0174408	0.0529895	TRUE	sp|Q04917|1433F_HUMAN	9	Yes	907	14-3-3 protein eta (Protein AS1)	cytoplasm [GO:0005737]; cytoplasmic vesicle membrane [GO:0030659]; cytosol [GO:0005829]; extracellular exosome [GO:0070062]; intercalated disc [GO:0014704]; mitochondrion [GO:0005739]; plasma membrane [GO:0005886]; actin binding [GO:0003779]; enzyme binding [GO:0019899]; glucocorticoid receptor binding [GO:0035259]; insulin-like growth factor receptor binding [GO:0005159]; ion channel binding [GO…
Q05682	sp|Q05682|CALD1_HUMAN	413541	657488	598403	807311	642881	719903	1.23884e+06	1.31169e+06	1.22518e+06	545925	1.258e+06	720248	1	2.30435	0.00175384	0.0112084	TRUE	sp|Q05682|CALD1_HUMAN	2	Yes	913	Caldesmon (CDM)	actin cap [GO:0030478]; actin cytoskeleton [GO:0015629]; cytoskeleton [GO:0005856]; cytosol [GO:0005829]; intracellular membrane-bounded organelle [GO:0043231]; myofibril [GO:0030016]; plasma membrane [GO:0005886]; actin binding [GO:0003779]; cadherin binding [GO:0045296]; calmodulin binding [GO:0005516]; myosin binding [GO:0017022]; tropomyosin binding [GO:0005523]; movement of cell or subcellul…
Q06323	sp|Q06323|PSME1_HUMAN	2.71097e+06	2.69677e+06	2.6134e+06	4.11508e+06	4.14012e+06	4.1781e+06	4.32263e+06	4.47008e+06	3.99343e+06	2.67336e+06	4.25732e+06	4.14435e+06	1	1.5925	6.07028e-06	0.000374732	TRUE	sp|Q06323|PSME1_HUMAN	9	Yes	917	Proteasome activator complex subunit 1 (11S regulator complex subunit alpha) (REG-alpha) (Activator of multicatalytic protease subunit 1) (Interferon gamma up-regulated I-5111 protein) (IGUP I-5111) (Proteasome activator 28 subunit alpha) (PA28a) (PA28alpha)	cytoplasm [GO:0005737]; cytosol [GO:0005829]; extracellular exosome [GO:0070062]; nucleoplasm [GO:0005654]; proteasome activator complex [GO:0008537]; proteasome complex [GO:0000502]; endopeptidase activator activity [GO:0061133]; anaphase-promoting complex-dependent catabolic process [GO:0031145]; antigen processing and presentation of exogenous peptide antigen via MHC class I, TAP-dependent [GO…
Q07866	sp|Q07866|KLC1_HUMAN	416190	454342	511690	630033	685489	481150	671916	829631	813449	459086	768263	592309	1	1.67346	0.0117438	0.0404818	TRUE	sp|Q07866|KLC1_HUMAN	3	Yes	924	Kinesin light chain 1 (KLC 1)	cytoplasmic vesicle [GO:0031410]; cytosol [GO:0005829]; growth cone [GO:0030426]; kinesin complex [GO:0005871]; membrane [GO:0016020]; microtubule [GO:0005874]; microtubule motor activity [GO:0003777]; motor activity [GO:0003774]; antigen processing and presentation of exogenous peptide antigen via MHC class II [GO:0019886]; microtubule-based movement [GO:0007018]; retrograde vesicle-mediated tra…
Q07960	sp|Q07960|RHG01_HUMAN	616400	1.0354e+06	842582	1.1791e+06	1.29964e+06	1.4411e+06	1.3708e+06	1.57006e+06	1.50759e+06	813194	1.48044e+06	1.30223e+06	1	1.82053	0.0103265	0.0370841	TRUE	sp|Q07960|RHG01_HUMAN	4	Yes	926	Rho GTPase-activating protein 1 (CDC42 GTPase-activating protein) (GTPase-activating protein rhoGAP) (Rho-related small GTPase protein activator) (Rho-type GTPase-activating protein 1) (p50-RhoGAP)	cytoplasm [GO:0005737]; cytosol [GO:0005829]; endosome membrane [GO:0010008]; extracellular exosome [GO:0070062]; perinuclear region of cytoplasm [GO:0048471]; cadherin binding [GO:0045296]; GTPase activator activity [GO:0005096]; Rab GTPase binding [GO:0017137]; SH3 domain binding [GO:0017124]; SH3/SH2 adaptor activity [GO:0005070]; endosome localization [GO:0032439]; ferric iron import across p…
Q08380	sp|Q08380|LG3BP_HUMAN	144869	240444	229801	483241	424914	474325	672184	671355	650570	200038	664627	460095	1	3.3225	0.000324515	0.00419605	TRUE	sp|Q08380|LG3BP_HUMAN	1	Yes	929	Galectin-3-binding protein (Basement membrane autoantigen p105) (Lectin galactoside-binding soluble 3-binding protein) (Mac-2-binding protein) (MAC2BP) (Mac-2 BP) (Tumor-associated antigen 90K)	blood microparticle [GO:0072562]; extracellular exosome [GO:0070062]; extracellular region [GO:0005576]; extracellular space [GO:0005615]; membrane [GO:0016020]; platelet dense granule lumen [GO:0031089]; proteinaceous extracellular matrix [GO:0005578]; scavenger receptor activity [GO:0005044]; cell adhesion [GO:0007155]; cellular defense response [GO:0006968]; platelet degranulation [GO:0002576]…
Q09666	sp|Q09666|AHNK_HUMAN	1.80489e+07	2.78111e+07	2.93639e+07	3.65166e+07	3.66296e+07	3.61006e+07	5.31349e+07	5.13732e+07	4.64675e+07	2.45185e+07	5.02445e+07	3.64149e+07	1	2.04925	0.0044172	0.0204663	TRUE	sp|Q09666|AHNK_HUMAN	56	Yes	934	Neuroblast differentiation-associated protein AHNAK (Desmoyokin)	actin cytoskeleton [GO:0015629]; cell-cell contact zone [GO:0044291]; costamere [GO:0043034]; cytoplasm [GO:0005737]; cytosol [GO:0005829]; extracellular exosome [GO:0070062]; focal adhesion [GO:0005925]; lysosomal membrane [GO:0005765]; membrane [GO:0016020]; nucleus [GO:0005634]; plasma membrane [GO:0005886]; sarcolemma [GO:0042383]; T-tubule [GO:0030315]; vesicle [GO:0031982]; cadherin binding…
Q12797	sp|Q12797|ASPH_HUMAN	286331	282688	370348	724688	559883	853298	659917	663175	680951	310643	667951	702182	1	2.26041	0.000961331	0.00801747	TRUE	sp|Q12797|ASPH_HUMAN	3	Yes	942	Aspartyl/asparaginyl beta-hydroxylase (EC 1.14.11.16) (Aspartate beta-hydroxylase) (ASP beta-hydroxylase) (Peptide-aspartate beta-dioxygenase)	calcium channel complex [GO:0034704]; cell [GO:0005623]; cortical endoplasmic reticulum [GO:0032541]; endoplasmic reticulum [GO:0005783]; endoplasmic reticulum membrane [GO:0005789]; integral component of endoplasmic reticulum membrane [GO:0030176]; integral component of membrane [GO:0016021]; junctional sarcoplasmic reticulum membrane [GO:0014701]; plasma membrane [GO:0005886]; sarcoplasmic reti…
Q13243	sp|Q13243|SRSF5_HUMAN	188868	283047	303565	309385	297207	304043	352741	411574	402030	253176	387901	303504	1	1.53214	0.0416082	0.0976124	TRUE	sp|Q13243|SRSF5_HUMAN	1	Yes	958	Serine/arginine-rich splicing factor 5 (Delayed-early protein HRS) (Pre-mRNA-splicing factor SRP40) (Splicing factor, arginine/serine-rich 5)	cytosol [GO:0005829]; nuclear speck [GO:0016607]; nucleolus [GO:0005730]; nucleoplasm [GO:0005654]; nucleus [GO:0005634]; protein kinase B binding [GO:0043422]; RNA binding [GO:0003723]; cellular response to insulin stimulus [GO:0032869]; liver regeneration [GO:0097421]; mRNA 3'-end processing [GO:0031124]; mRNA export from nucleus [GO:0006406]; mRNA processing [GO:0006397]; mRNA splice site sele…
Q13501	sp|Q13501|SQSTM_HUMAN	475056	820132	515646	1.09269e+06	1.06801e+06	1.14518e+06	1.15017e+06	1.52648e+06	954117	585680	1.18764e+06	1.10149e+06	1	2.0278	0.0140772	0.0456824	TRUE	sp|Q13501|SQSTM_HUMAN	5	Yes	976	Sequestosome-1 (EBI3-associated protein of 60 kDa) (EBIAP) (p60) (Phosphotyrosine-independent ligand for the Lck SH2 domain of 62 kDa) (Ubiquitin-binding protein p62)	aggresome [GO:0016235]; amphisome [GO:0044753]; autolysosome [GO:0044754]; autophagosome [GO:0005776]; cytoplasm [GO:0005737]; cytosol [GO:0005829]; endoplasmic reticulum [GO:0005783]; extracellular exosome [GO:0070062]; inclusion body [GO:0016234]; intracellular membrane-bounded organelle [GO:0043231]; late endosome [GO:0005770]; nucleoplasm [GO:0005654]; P-body [GO:0000932]; PML body [GO:001660…
Q13724	sp|Q13724|MOGS_HUMAN	691429	854418	840881	889980	962968	915228	1.28845e+06	1.34929e+06	1.319e+06	791986	1.31868e+06	922233	1	1.66503	0.000378272	0.00465652	TRUE	sp|Q13724|MOGS_HUMAN	4	Yes	987	Mannosyl-oligosaccharide glucosidase (EC 3.2.1.106) (Processing A-glucosidase I)	endoplasmic reticulum [GO:0005783]; endoplasmic reticulum membrane [GO:0005789]; extracellular exosome [GO:0070062]; integral component of membrane [GO:0016021]; membrane [GO:0016020]; glucosidase activity [GO:0015926]; mannosyl-oligosaccharide glucosidase activity [GO:0004573]; oligosaccharide metabolic process [GO:0009311]; protein folding [GO:0006457]; protein N-linked glycosylation [GO:000648…
Q13751	sp|Q13751|LAMB3_HUMAN	45829.7	77247.9	79766.6	103858	119123	129175	112044	132511	121276	65607.2	121657	116915	1	1.85433	0.0146201	0.0467292	TRUE	sp|Q13751|LAMB3_HUMAN	1	Yes	988	Laminin subunit beta-3 (Epiligrin subunit bata) (Kalinin B1 chain) (Kalinin subunit beta) (Laminin B1k chain) (Laminin-5 subunit beta) (Nicein subunit beta)	extracellular region [GO:0005576]; laminin-5 complex [GO:0005610]; protein complex binding [GO:0032403]; structural molecule activity [GO:0005198]; brown fat cell differentiation [GO:0050873]; cell adhesion [GO:0007155]; endodermal cell differentiation [GO:0035987]; epidermis development [GO:0008544]; extracellular matrix disassembly [GO:0022617]; extracellular matrix organization [GO:0030198]; h…
Q13813	sp|Q13813|SPTN1_HUMAN	9.66354e+06	1.25833e+07	1.19068e+07	1.4998e+07	1.4416e+07	1.45958e+07	1.82357e+07	1.82072e+07	1.77173e+07	1.13129e+07	1.80518e+07	1.46679e+07	1	1.59568	0.0012851	0.00908285	TRUE	sp|Q13813|SPTN1_HUMAN	34	Yes	989	Spectrin alpha chain, non-erythrocytic 1 (Alpha-II spectrin) (Fodrin alpha chain) (Spectrin, non-erythroid alpha subunit)	cytosol [GO:0005829]; extracellular exosome [GO:0070062]; extracellular region [GO:0005576]; extracellular vesicle [GO:1903561]; intracellular membrane-bounded organelle [GO:0043231]; membrane [GO:0016020]; microtubule cytoskeleton [GO:0015630]; specific granule lumen [GO:0035580]; spectrin [GO:0008091]; tertiary granule lumen [GO:1904724]; actin binding [GO:0003779]; cadherin binding [GO:0045296…
Q13885	sp|Q13885|TBB2A_HUMAN	94866.9	65094.1	26260.4	240770	225908	211147	303149	329009	285618	54532.1	305410	225618	1	5.60055	0.00332451	0.0171151	TRUE	sp|Q13885|TBB2A_HUMAN	1	Yes	992	Tubulin beta-2A chain (Tubulin beta class IIa)	cytoplasm [GO:0005737]; extracellular exosome [GO:0070062]; extracellular vesicle [GO:1903561]; microtubule [GO:0005874]; microtubule cytoskeleton [GO:0015630]; nucleus [GO:0005634]; GTP binding [GO:0005525]; GTPase activity [GO:0003924]; structural constituent of cytoskeleton [GO:0005200]; microtubule-based process [GO:0007017]
Q13907	sp|Q13907|IDI1_HUMAN	9089.44	22271.9	8626.73	85438.7	24645.2	84544.3	161102	138301	149579	12042.4	149371	56254.5	1	12.4037	0.00287016	0.0153443	TRUE	sp|Q13907|IDI1_HUMAN	1		994	Isopentenyl-diphosphate Delta-isomerase 1 (EC 5.3.3.2) (Isopentenyl pyrophosphate isomerase 1) (IPP isomerase 1) (IPPI1)	cytosol [GO:0005829]; peroxisome [GO:0005777]; hydrolase activity [GO:0016787]; isopentenyl-diphosphate delta-isomerase activity [GO:0004452]; magnesium ion binding [GO:0000287]; manganese ion binding [GO:0030145]; metal ion binding [GO:0046872]; cholesterol biosynthetic process [GO:0006695]; dimethylallyl diphosphate biosynthetic process [GO:0050992]; isopentenyl diphosphate biosynthetic process…
Q14008	sp|Q14008|CKAP5_HUMAN	1.12663e+06	1.47805e+06	1.02546e+06	1.80439e+06	2.81783e+06	2.18112e+06	2.79156e+06	2.74991e+06	2.64187e+06	1.19526e+06	2.72704e+06	2.23002e+06	1	2.28155	0.00248136	0.0140302	TRUE	sp|Q14008|CKAP5_HUMAN	9	Yes	996	Cytoskeleton-associated protein 5 (Colonic and hepatic tumor overexpressed gene protein) (Ch-TOG)	centrosome [GO:0005813]; condensed chromosome kinetochore [GO:0000777]; cytosol [GO:0005829]; kinetochore [GO:0000776]; membrane [GO:0016020]; protein complex [GO:0043234]; spindle pole [GO:0000922]; cadherin binding [GO:0045296]; microtubule plus-end binding [GO:0051010]; cell division [GO:0051301]; centrosome cycle [GO:0007098]; centrosome duplication [GO:0051298]; ciliary basal body docking [G…
Q14126	sp|Q14126|DSG2_HUMAN	467861	468928	693073	666616	648197	562363	839217	828272	873598	533745	846811	624022	1	1.58654	0.0190615	0.0558781	TRUE	sp|Q14126|DSG2_HUMAN	2	Yes	999	Desmoglein-2 (Cadherin family member 5) (HDGC)	apical plasma membrane [GO:0016324]; cell surface [GO:0009986]; cell-cell junction [GO:0005911]; cornified envelope [GO:0001533]; desmosome [GO:0030057]; extracellular exosome [GO:0070062]; integral component of membrane [GO:0016021]; intercalated disc [GO:0014704]; lateral plasma membrane [GO:0016328]; plasma membrane [GO:0005886]; calcium ion binding [GO:0005509]; cell adhesion molecule binding…
Q14247	sp|Q14247|SRC8_HUMAN	204225	339817	401499	526662	582248	518351	662083	655286	623098	303166	646596	541695	1	2.13282	0.00994576	0.0360846	TRUE	sp|Q14247|SRC8_HUMAN	4	Yes	1011	Src substrate cortactin (Amplaxin) (Oncogene EMS1)	cell cortex [GO:0005938]; clathrin-coated pit [GO:0005905]; cortical cytoskeleton [GO:0030863]; cytoplasm [GO:0005737]; cytoskeleton [GO:0005856]; cytosol [GO:0005829]; dendritic spine [GO:0043197]; extracellular exosome [GO:0070062]; focal adhesion [GO:0005925]; Golgi apparatus [GO:0005794]; intracellular membrane-bounded organelle [GO:0043231]; lamellipodium [GO:0030027]; mitotic spindle midzon…
Q14258	sp|Q14258|TRI25_HUMAN	743587	995878	941908	1.32559e+06	1.3563e+06	1.10916e+06	1.68238e+06	1.74223e+06	1.67801e+06	886847	1.70062e+06	1.25869e+06	1	1.91761	0.0010966	0.00855022	TRUE	sp|Q14258|TRI25_HUMAN	4	Yes	1014	E3 ubiquitin/ISG15 ligase TRIM25 (EC 6.3.2.n3) (Estrogen-responsive finger protein) (RING finger protein 147) (RING-type E3 ubiquitin transferase) (EC 2.3.2.27) (RING-type E3 ubiquitin transferase TRIM25) (Tripartite motif-containing protein 25) (Ubiquitin/ISG15-conjugating enzyme TRIM25) (Zinc finger protein 147)	cytosol [GO:0005829]; nuclear body [GO:0016604]; nucleoplasm [GO:0005654]; cadherin binding [GO:0045296]; ligase activity [GO:0016874]; metal ion binding [GO:0046872]; RNA binding [GO:0003723]; transcription factor activity, sequence-specific DNA binding [GO:0003700]; ubiquitin protein ligase activity involved in ERAD pathway [GO:1904264]; ubiquitin-protein transferase activity [GO:0004842]; defe…
Q14318	sp|Q14318|FKBP8_HUMAN	160678	212028	253800	291796	290617	289683	395432	360620	393294	205249	382778	290697	1	1.86494	0.00409285	0.019674	TRUE	sp|Q14318|FKBP8_HUMAN	1	Yes	1016	Peptidyl-prolyl cis-trans isomerase FKBP8 (PPIase FKBP8) (EC 5.2.1.8) (38 kDa FK506-binding protein) (38 kDa FKBP) (FKBP-38) (hFKBP38) (FK506-binding protein 8) (FKBP-8) (FKBPR38) (Rotamase)	cytoplasm [GO:0005737]; cytosol [GO:0005829]; endoplasmic reticulum [GO:0005783]; integral component of endoplasmic reticulum membrane [GO:0030176]; membrane [GO:0016020]; mitochondrial membrane [GO:0031966]; mitochondrion [GO:0005739]; protein complex [GO:0043234]; disordered domain specific binding [GO:0097718]; FK506 binding [GO:0005528]; identical protein binding [GO:0042802]; metal ion bindi…
Q14344	sp|Q14344|GNA13_HUMAN	211111	464648	459041	560367	588113	598456	768536	724193	756078	355764	749368	582088	1	2.10636	0.034023	0.0844607	TRUE	sp|Q14344|GNA13_HUMAN	2	Yes	1017	Guanine nucleotide-binding protein subunit alpha-13 (G alpha-13) (G-protein subunit alpha-13)	brush border membrane [GO:0031526]; cytosol [GO:0005829]; extracellular exosome [GO:0070062]; focal adhesion [GO:0005925]; heterotrimeric G-protein complex [GO:0005834]; melanosome [GO:0042470]; membrane [GO:0016020]; nucleus [GO:0005634]; plasma membrane [GO:0005886]; D5 dopamine receptor binding [GO:0031752]; G-protein beta/gamma-subunit complex binding [GO:0031683]; GTP binding [GO:0005525]; G…
Q14558	sp|Q14558|KPRA_HUMAN	78877.3	157217	147154	235235	239161	224747	258408	224115	237754	122201	239682	232968	1	1.96137	0.0170644	0.0521309	TRUE	sp|Q14558|KPRA_HUMAN	1	Yes	1020	Phosphoribosyl pyrophosphate synthase-associated protein 1 (PRPP synthase-associated protein 1) (39 kDa phosphoribosypyrophosphate synthase-associated protein) (PAP39)	enzyme inhibitor activity [GO:0004857]; identical protein binding [GO:0042802]; magnesium ion binding [GO:0000287]; ribose phosphate diphosphokinase activity [GO:0004749]; nucleobase-containing compound metabolic process [GO:0006139]; nucleotide biosynthetic process [GO:0009165]
Q14651	sp|Q14651|PLSI_HUMAN	82509.6	190624	125634	162251	170239	253505	312731	328740	272463	125486	303699	191313	1	2.42018	0.0255472	0.0695152	TRUE	sp|Q14651|PLSI_HUMAN	3	Yes	1023	Plastin-1 (Intestine-specific plastin) (I-plastin)	actin filament [GO:0005884]; actin filament bundle [GO:0032432]; brush border [GO:0005903]; cytoplasm [GO:0005737]; extracellular exosome [GO:0070062]; terminal web [GO:1990357]; actin filament binding [GO:0051015]; calcium ion binding [GO:0005509]; structural constituent of cytoskeleton [GO:0005200]; actin crosslink formation [GO:0051764]; actin filament bundle assembly [GO:0051017]; actin filam…
Q14764	sp|Q14764|MVP_HUMAN	396898	575322	610235	1.91865e+06	1.64235e+06	1.4812e+06	1.37397e+06	1.15032e+06	1.41031e+06	518437	1.30628e+06	1.67119e+06	1	3.22351	0.000317674	0.00417229	TRUE	sp|Q14764|MVP_HUMAN	6	Yes	1032	Major vault protein (MVP) (Lung resistance-related protein)	cytoplasm [GO:0005737]; cytoskeleton [GO:0005856]; cytosol [GO:0005829]; extracellular exosome [GO:0070062]; extracellular region [GO:0005576]; ficolin-1-rich granule lumen [GO:1904813]; intracellular ribonucleoprotein complex [GO:0030529]; membrane [GO:0016020]; nuclear pore [GO:0005643]; nucleus [GO:0005634]; perinuclear region of cytoplasm [GO:0048471]; secretory granule lumen [GO:0034774]; id…
Q14914	sp|Q14914|PTGR1_HUMAN	28982	107045	145117	485956	355391	477251	405217	469798	461394	76642.7	444519	435195	1	5.79989	0.00816459	0.0315975	TRUE	sp|Q14914|PTGR1_HUMAN	1		1035	Prostaglandin reductase 1 (PRG-1) (EC 1.3.1.-) (15-oxoprostaglandin 13-reductase) (EC 1.3.1.48) (NADP-dependent leukotriene B4 12-hydroxydehydrogenase) (EC 1.3.1.74)	cytoplasm [GO:0005737]; extracellular exosome [GO:0070062]; 13-prostaglandin reductase activity [GO:0036132]; 15-oxoprostaglandin 13-oxidase activity [GO:0047522]; 2-alkenal reductase [NAD(P)] activity [GO:0032440]; leukotriene metabolic process [GO:0006691]; response to antineoplastic agent [GO:0097327]
Q15006	sp|Q15006|EMC2_HUMAN	52241.8	102874	73904.4	150163	165820	138089	217294	169500	174482	73507.6	185919	150934	1	2.52925	0.00458467	0.0209762	TRUE	sp|Q15006|EMC2_HUMAN	1		1041	ER membrane protein complex subunit 2 (Tetratricopeptide repeat protein 35) (TPR repeat protein 35)	cytoplasm [GO:0005737]; endoplasmic reticulum [GO:0005783]; ER membrane protein complex [GO:0072546]; mitochondrion [GO:0005739]; nucleus [GO:0005634]; protein folding in endoplasmic reticulum [GO:0034975]
Q15121	sp|Q15121|PEA15_HUMAN	734966	997868	761569	1.39462e+06	1.02278e+06	1.27701e+06	1.44996e+06	1.50272e+06	1.2573e+06	823537	1.39924e+06	1.22127e+06	1	1.69906	0.00998649	0.0360846	TRUE	sp|Q15121|PEA15_HUMAN	4	Yes	1055	Astrocytic phosphoprotein PEA-15 (15 kDa phosphoprotein enriched in astrocytes) (Phosphoprotein enriched in diabetes) (PED)	cytosol [GO:0005829]; microtubule associated complex [GO:0005875]; nucleus [GO:0005634]; activation of MAPK activity [GO:0000187]; apoptotic process [GO:0006915]; carbohydrate transport [GO:0008643]; DNA damage checkpoint [GO:0000077]; MAPK cascade [GO:0000165]; negative regulation of extrinsic apoptotic signaling pathway via death domain receptors [GO:1902042]; negative regulation of glucose imp…
Q15149	sp|Q15149|PLEC_HUMAN	1.22772e+07	1.55923e+07	1.5684e+07	2.54782e+07	2.49093e+07	2.26546e+07	2.5468e+07	2.71461e+07	2.42329e+07	1.44263e+07	2.5588e+07	2.43162e+07	1	1.77371	0.00053409	0.00563837	TRUE	sp|Q15149|PLEC_HUMAN	51	Yes	1058	Plectin (PCN) (PLTN) (Hemidesmosomal protein 1) (HD1) (Plectin-1)	brush border [GO:0005903]; costamere [GO:0043034]; cytosol [GO:0005829]; extracellular exosome [GO:0070062]; extracellular matrix [GO:0031012]; focal adhesion [GO:0005925]; hemidesmosome [GO:0030056]; intermediate filament cytoskeleton [GO:0045111]; plasma membrane [GO:0005886]; sarcolemma [GO:0042383]; sarcoplasm [GO:0016528]; actin binding [GO:0003779]; ankyrin binding [GO:0030506]; cadherin bi…
Q15404	sp|Q15404|RSU1_HUMAN	277618	346970	393222	684217	731500	600199	753993	700751	787257	335835	746476	669732	1	2.22274	0.000397448	0.00468009	TRUE	sp|Q15404|RSU1_HUMAN	3	Yes	1072	Ras suppressor protein 1 (RSP-1) (Rsu-1)	cytosol [GO:0005829]; extracellular exosome [GO:0070062]; focal adhesion [GO:0005925]; positive regulation of cell-substrate adhesion [GO:0010811]; positive regulation of GTPase activity [GO:0043547]; signal transduction [GO:0007165]
Q15436	sp|Q15436|SC23A_HUMAN	235784	303333	309354	532253	578769	555656	523414	573168	541987	280735	545806	555235	1	1.97779	0.000173261	0.00283332	TRUE	sp|Q15436|SC23A_HUMAN	1	Yes	1076	Protein transport protein Sec23A (SEC23-related protein A)	COPII vesicle coat [GO:0030127]; cytosol [GO:0005829]; endoplasmic reticulum [GO:0005783]; endoplasmic reticulum membrane [GO:0005789]; ER to Golgi transport vesicle membrane [GO:0012507]; Golgi membrane [GO:0000139]; perinuclear region of cytoplasm [GO:0048471]; smooth endoplasmic reticulum membrane [GO:0030868]; zinc ion binding [GO:0008270]; antigen processing and presentation of exogenous pep…
Q15437	sp|Q15437|SC23B_HUMAN	118471	89772.9	95511.9	287543	297786	329788	261837	243247	260123	100525	254929	304519	1	3.0293	1.67854e-05	0.000698686	TRUE	sp|Q15437|SC23B_HUMAN	1	Yes	1077	Protein transport protein Sec23B (SEC23-related protein B)	COPII vesicle coat [GO:0030127]; endomembrane system [GO:0012505]; endoplasmic reticulum [GO:0005783]; endoplasmic reticulum membrane [GO:0005789]; endoplasmic reticulum-Golgi intermediate compartment membrane [GO:0033116]; Golgi apparatus [GO:0005794]; Golgi membrane [GO:0000139]; membrane [GO:0016020]; perinuclear region of cytoplasm [GO:0048471]; zinc ion binding [GO:0008270]; ER to Golgi vesi…
Q15629	sp|Q15629|TRAM1_HUMAN	127926	151422	132035	256606	285115	227058	232714	193254	205132	136756	209730	255157	1	1.86579	0.000718422	0.0066206	TRUE	sp|Q15629|TRAM1_HUMAN	1	Yes	1079	Translocating chain-associated membrane protein 1	endoplasmic reticulum [GO:0005783]; endoplasmic reticulum membrane [GO:0005789]; integral component of membrane [GO:0016021]; receptor activity [GO:0004872]; cotranslational protein targeting to membrane [GO:0006613]; viral process [GO:0016032]
Q15836	sp|Q15836|VAMP3_HUMAN	335586	500506	416144	709964	692619	708248	804847	743747	814248	411926	786982	703567	1	1.9105	0.00119573	0.00886432	TRUE	sp|Q15836|VAMP3_HUMAN	2	Yes	1091	Vesicle-associated membrane protein 3 (VAMP-3) (Cellubrevin) (CEB) (Synaptobrevin-3)	apical plasma membrane [GO:0016324]; cell junction [GO:0030054]; cell surface [GO:0009986]; clathrin-coated vesicle [GO:0030136]; clathrin-coated vesicle membrane [GO:0030665]; cytosol [GO:0005829]; integral component of membrane [GO:0016021]; intracellular [GO:0005622]; intracellular membrane-bounded organelle [GO:0043231]; neuron projection [GO:0043005]; perinuclear region of cytoplasm [GO:0048…
Q16555	sp|Q16555|DPYL2_HUMAN	245974	413403	162345	1.0839e+06	1.17756e+06	1.17759e+06	866289	832746	759985	254624	818452	1.14549e+06	1	4.49873	0.00125727	0.00900051	TRUE	sp|Q16555|DPYL2_HUMAN	6	Yes	1100	Dihydropyrimidinase-related protein 2 (DRP-2) (Collapsin response mediator protein 2) (CRMP-2) (N2A3) (Unc-33-like phosphoprotein 2) (ULIP-2)	cytoskeleton [GO:0005856]; cytosol [GO:0005829]; extracellular exosome [GO:0070062]; plasma membrane [GO:0005886]; dihydropyrimidinase activity [GO:0004157]; identical protein binding [GO:0042802]; microtubule binding [GO:0008017]; axon guidance [GO:0007411]; brain development [GO:0007420]; cytoskeleton organization [GO:0007010]; endocytosis [GO:0006897]; nervous system development [GO:0007399]; …
Q16658	sp|Q16658|FSCN1_HUMAN	22301.9	2309.71	14073.7	104868	96488.4	91321.7	154070	102120	116202	8983.31	122278	97401	1	13.6117	0.00701641	0.0284213	TRUE	sp|Q16658|FSCN1_HUMAN	1	Yes	1105	Fascin (55 kDa actin-bundling protein) (Singed-like protein) (p55)	actin cytoskeleton [GO:0015629]; cell projection membrane [GO:0031253]; cell-cell junction [GO:0005911]; cytoplasm [GO:0005737]; cytoskeleton [GO:0005856]; cytosol [GO:0005829]; extracellular exosome [GO:0070062]; filamentous actin [GO:0031941]; filopodium [GO:0030175]; growth cone [GO:0030426]; invadopodium [GO:0071437]; lamellipodium [GO:0030027]; microspike [GO:0044393]; microvillus [GO:000590…
Q16706	sp|Q16706|MA2A1_HUMAN	284926	357775	413851	551779	496677	546835	1.00183e+06	841257	939283	348119	925068	531168	1	2.65733	0.000223968	0.00338227	TRUE	sp|Q16706|MA2A1_HUMAN	3	Yes	1108	Alpha-mannosidase 2 (EC 3.2.1.114) (Golgi alpha-mannosidase II) (AMan II) (Man II) (Mannosidase alpha class 2A member 1) (Mannosyl-oligosaccharide 1,3-1,6-alpha-mannosidase)	cis-Golgi network [GO:0005801]; extracellular exosome [GO:0070062]; extracellular space [GO:0005615]; Golgi membrane [GO:0000139]; integral component of membrane [GO:0016021]; membrane [GO:0016020]; alpha-mannosidase activity [GO:0004559]; carbohydrate binding [GO:0030246]; hydrolase activity, hydrolyzing N-glycosyl compounds [GO:0016799]; mannosyl-oligosaccharide 1,3-1,6-alpha-mannosidase activi…
Q16762	sp|Q16762|THTR_HUMAN	88634.9	169490	178842	453337	513728	428774	554162	349560	496952	139019	458308	463939	1	3.33725	0.00231541	0.0132422	TRUE	sp|Q16762|THTR_HUMAN	1	Yes	1109	Thiosulfate sulfurtransferase (EC 2.8.1.1) (Rhodanese)	extracellular exosome [GO:0070062]; extracellular space [GO:0005615]; mitochondrial inner membrane [GO:0005743]; mitochondrial matrix [GO:0005759]; mitochondrion [GO:0005739]; 5S rRNA binding [GO:0008097]; thiosulfate sulfurtransferase activity [GO:0004792]; cyanate catabolic process [GO:0009440]; epithelial cell differentiation [GO:0030855]; rRNA import into mitochondrion [GO:0035928]; rRNA tran…
Q16822	sp|Q16822|PCKGM_HUMAN	342124	314176	359447	782707	1.178e+06	1.52456e+06	1.43836e+06	986547	1.43093e+06	338063	1.2663e+06	1.1202e+06	1	3.74574	0.000812916	0.00713655	TRUE	sp|Q16822|PCKGM_HUMAN	5	Yes	1112	Phosphoenolpyruvate carboxykinase [GTP], mitochondrial (PEPCK-M) (EC 4.1.1.32)	extracellular exosome [GO:0070062]; mitochondrial matrix [GO:0005759]; mitochondrion [GO:0005739]; GTP binding [GO:0005525]; metal ion binding [GO:0046872]; phosphoenolpyruvate carboxykinase (GTP) activity [GO:0004613]; phosphoenolpyruvate carboxykinase activity [GO:0004611]; cellular response to glucose stimulus [GO:0071333]; cellular response to tumor necrosis factor [GO:0071356]; gluconeogenes…
Q5T4S7	sp|Q5T4S7|UBR4_HUMAN	80181.5	170132	125428	204314	214532	165878	257423	266967	288813	119605	270753	193728	1	2.26372	0.0149248	0.0473281	TRUE	sp|Q5T4S7|UBR4_HUMAN	2	Yes	1134	E3 ubiquitin-protein ligase UBR4 (EC 2.3.2.27) (600 kDa retinoblastoma protein-associated factor) (N-recognin-4) (RING-type E3 ubiquitin transferase UBR4) (Retinoblastoma-associated factor of 600 kDa) (RBAF600) (p600) (Zinc finger UBR1-type protein 1)	centrosome [GO:0005813]; cytosol [GO:0005829]; ficolin-1-rich granule membrane [GO:0101003]; integral component of membrane [GO:0016021]; membrane [GO:0016020]; nucleoplasm [GO:0005654]; plasma membrane [GO:0005886]; specific granule membrane [GO:0035579]; tertiary granule membrane [GO:0070821]; calmodulin binding [GO:0005516]; ubiquitin-protein transferase activity [GO:0004842]; zinc ion binding…
Q66K74	sp|Q66K74|MAP1S_HUMAN	74592.3	104717	68793.7	139781	153343	81939.1	187890	195426	208719	81299.4	197159	120652	1	2.42509	0.0106905	0.0379398	TRUE	sp|Q66K74|MAP1S_HUMAN	1	Yes	1142	Microtubule-associated protein 1S (MAP-1S) (BPY2-interacting protein 1) (Microtubule-associated protein 8) (Variable charge Y chromosome 2-interacting protein 1) (VCY2-interacting protein 1) (VCY2IP-1) [Cleaved into: MAP1S heavy chain; MAP1S light chain]	cell junction [GO:0030054]; cell projection [GO:0042995]; cytosol [GO:0005829]; dendrite [GO:0030425]; microtubule [GO:0005874]; neuronal cell body [GO:0043025]; nucleolus [GO:0005730]; nucleus [GO:0005634]; perinuclear region of cytoplasm [GO:0048471]; spindle [GO:0005819]; synapse [GO:0045202]; actin filament binding [GO:0051015]; beta-tubulin binding [GO:0048487]; DNA binding [GO:0003677]; ide…
Q6DKJ4	sp|Q6DKJ4|NXN_HUMAN	20937.9	26060.8	32095.6	95510.9	67664.5	95979.9	129951	133458	125844	25969	129714	85283.4	1	4.99494	6.32541e-05	0.00167473	TRUE	sp|Q6DKJ4|NXN_HUMAN	2	Yes	1144	Nucleoredoxin (EC 1.8.1.8)	cytoplasm [GO:0005737]; cytosol [GO:0005829]; nucleus [GO:0005634]; protein-disulfide reductase activity [GO:0047134]; thioredoxin-disulfide reductase activity [GO:0004791]; cardiovascular system development [GO:0072358]; cell differentiation [GO:0030154]; cell redox homeostasis [GO:0045454]; negative regulation of protein ubiquitination [GO:0031397]; negative regulation of Wnt signaling pathway …
Q6FI81	sp|Q6FI81|CPIN1_HUMAN	335405	470814	452739	554459	513994	551395	648002	627545	655943	415039	643718	539631	1	1.55098	0.00807752	0.0314395	TRUE	sp|Q6FI81|CPIN1_HUMAN	1	Yes	1146	Anamorsin (Cytokine-induced apoptosis inhibitor 1) (Fe-S cluster assembly protein DRE2 homolog)	cytoplasm [GO:0005737]; mitochondrial intermembrane space [GO:0005758]; mitochondrion [GO:0005739]; nucleolus [GO:0005730]; nucleoplasm [GO:0005654]; 2 iron, 2 sulfur cluster binding [GO:0051537]; metal ion binding [GO:0046872]; methyltransferase activity [GO:0008168]; apoptotic process [GO:0006915]; hemopoiesis [GO:0030097]; iron-sulfur cluster assembly [GO:0016226]; negative regulation of apopt…
Q6IAA8	sp|Q6IAA8|LTOR1_HUMAN	185714	287255	287760	328773	302710	326175	463119	447824	368079	248531	424210	319000	1	1.70687	0.020627	0.0593205	TRUE	sp|Q6IAA8|LTOR1_HUMAN	1	Yes	1147	Ragulator complex protein LAMTOR1 (Late endosomal/lysosomal adaptor and MAPK and MTOR activator 1) (Lipid raft adaptor protein p18) (Protein associated with DRMs and endosomes) (p27Kip1-releasing factor from RhoA) (p27RF-Rho)	azurophil granule membrane [GO:0035577]; extracellular exosome [GO:0070062]; ficolin-1-rich granule membrane [GO:0101003]; late endosome membrane [GO:0031902]; lysosomal membrane [GO:0005765]; lysosome [GO:0005764]; membrane raft [GO:0045121]; plasma membrane [GO:0005886]; Ragulator complex [GO:0071986]; specific granule membrane [GO:0035579]; GTPase binding [GO:0051020]; cell cycle arrest [GO:00…
Q6IAN0	sp|Q6IAN0|DRS7B_HUMAN	104972	171639	178363	266582	253069	277106	361235	349721	387940	147570	365953	265403	1	2.47986	0.00203143	0.0121449	TRUE	sp|Q6IAN0|DRS7B_HUMAN	1	Yes	1148	Dehydrogenase/reductase SDR family member 7B (EC 1.1.-.-) (Short-chain dehydrogenase/reductase family 32C member 1)	endoplasmic reticulum membrane [GO:0005789]; integral component of membrane [GO:0016021]; membrane [GO:0016020]; oxidoreductase activity [GO:0016491]
Q6IBS0	sp|Q6IBS0|TWF2_HUMAN	567534	693950	559778	801266	1.16748e+06	1.12845e+06	1.24619e+06	1.05562e+06	1.17093e+06	604104	1.15489e+06	1.01821e+06	1	1.91174	0.00370604	0.018508	TRUE	sp|Q6IBS0|TWF2_HUMAN	4	Yes	1149	Twinfilin-2 (A6-related protein) (hA6RP) (Protein tyrosine kinase 9-like) (Twinfilin-1-like protein)	cytoplasm [GO:0005737]; cytoskeleton [GO:0005856]; extracellular exosome [GO:0070062]; filopodium [GO:0030175]; growth cone [GO:0030426]; lamellipodium [GO:0030027]; myofibril [GO:0030016]; perinuclear region of cytoplasm [GO:0048471]; stereocilium [GO:0032420]; actin monomer binding [GO:0003785]; ATP binding [GO:0005524]; cadherin binding [GO:0045296]; phosphatidylinositol-4,5-bisphosphate bindi…
Q6NUM9	sp|Q6NUM9|RETST_HUMAN	288272	228273	256725	1.22865e+06	1.16098e+06	1.00697e+06	814827	1.06022e+06	1.21311e+06	256591	1.01575e+06	1.1283e+06	1	4.39726	2.92041e-05	0.00099413	TRUE	sp|Q6NUM9|RETST_HUMAN	3	Yes	1153	All-trans-retinol 13,14-reductase (EC 1.3.99.23) (All-trans-13,14-dihydroretinol saturase) (RetSat) (PPAR-alpha-regulated and starvation-induced gene protein)	endoplasmic reticulum membrane [GO:0005789]; membrane [GO:0016020]; nuclear membrane [GO:0031965]; nuclear outer membrane [GO:0005640]; all-trans-retinol 13,14-reductase activity [GO:0051786]; oxidoreductase activity [GO:0016491]; oxidation-reduction process [GO:0055114]; retinol metabolic process [GO:0042572]
Q6PI78	sp|Q6PI78|TMM65_HUMAN	106447	128669	133677	281574	294872	257110	352831	381307	352325	122336	361905	277405	1	2.95829	1.09752e-05	0.00053843	TRUE	sp|Q6PI78|TMM65_HUMAN	1	Yes	1160	Transmembrane protein 65	integral component of membrane [GO:0016021]; intercalated disc [GO:0014704]; mitochondrial inner membrane [GO:0005743]; plasma membrane [GO:0005886]; cardiac ventricle development [GO:0003231]; regulation of cardiac conduction [GO:1903779]
Q6PIU2	sp|Q6PIU2|NCEH1_HUMAN	390254	640531	680629	1.27653e+06	1.29511e+06	1.30817e+06	1.41356e+06	1.45712e+06	1.39339e+06	554114	1.42111e+06	1.29321e+06	1	2.56465	0.00112777	0.0086251	TRUE	sp|Q6PIU2|NCEH1_HUMAN	3	Yes	1161	Neutral cholesterol ester hydrolase 1 (NCEH) (EC 3.1.1.-) (Arylacetamide deacetylase-like 1)	endoplasmic reticulum membrane [GO:0005789]; integral component of membrane [GO:0016021]; membrane [GO:0016020]; serine hydrolase activity [GO:0017171]; sterol esterase activity [GO:0004771]; catabolic process [GO:0009056]; lipid catabolic process [GO:0016042]; low-density lipoprotein particle clearance [GO:0034383]; xenobiotic metabolic process [GO:0006805]
Q70J99	sp|Q70J99|UN13D_HUMAN	370982	503410	517022	1.01679e+06	1.05945e+06	1.00875e+06	1.27753e+06	1.29519e+06	1.10608e+06	458770	1.2232e+06	1.02809e+06	1	2.66626	0.000117811	0.00231187	TRUE	sp|Q70J99|UN13D_HUMAN	6	Yes	1168	Protein unc-13 homolog D (Munc13-4)	azurophil granule lumen [GO:0035578]; cytosol [GO:0005829]; endoplasmic reticulum [GO:0005783]; exocytic vesicle [GO:0070382]; extracellular region [GO:0005576]; late endosome [GO:0005770]; lysosome [GO:0005764]; membrane [GO:0016020]; recycling endosome [GO:0055037]; Weibel-Palade body [GO:0033093]; Rab GTPase binding [GO:0017137]; defense response to virus [GO:0051607]; germinal center formatio…
Q70UQ0	sp|Q70UQ0|IKIP_HUMAN	96188.1	154755	123488	218647	228618	211570	251448	230932	211929	122498	230874	219501	1	1.88471	0.00333856	0.0171345	TRUE	sp|Q70UQ0|IKIP_HUMAN	1	Yes	1169	Inhibitor of nuclear factor kappa-B kinase-interacting protein (I kappa-B kinase-interacting protein) (IKBKB-interacting protein) (IKK-interacting protein)	endoplasmic reticulum [GO:0005783]; endoplasmic reticulum membrane [GO:0005789]; integral component of membrane [GO:0016021]; membrane [GO:0016020]; response to X-ray [GO:0010165]
Q7KZ85	sp|Q7KZ85|SPT6H_HUMAN	117925	126922	117392	226999	133195	229719	259494	281894	257687	120669	266135	190796	1	2.2055	0.00548707	0.0238245	TRUE	sp|Q7KZ85|SPT6H_HUMAN	2	Yes	1174	Transcription elongation factor SPT6 (hSPT6) (Histone chaperone suppressor of Ty6) (Tat-cotransactivator 2 protein) (Tat-CT2 protein)	nucleoplasm [GO:0005654]; nucleus [GO:0005634]; transcription elongation factor complex [GO:0008023]; transcriptionally active chromatin [GO:0035327]; DNA binding [GO:0003677]; histone binding [GO:0042393]; nucleosome binding [GO:0031491]; RNA binding [GO:0003723]; transcription factor activity, core RNA polymerase II binding [GO:0000991]; transcription factor activity, sequence-specific DNA bind…
Q7L0Y3	sp|Q7L0Y3|MRRP1_HUMAN	182652	260280	228125	293017	293154	336199	393715	418308	347519	221350	385377	306804	1	1.74103	0.00479403	0.0214558	TRUE	sp|Q7L0Y3|MRRP1_HUMAN	1	Yes	1177	Mitochondrial ribonuclease P protein 1 (Mitochondrial RNase P protein 1) (EC 2.1.1.-) (HBV pre-S2 trans-regulated protein 2) (RNA (guanine-9-)-methyltransferase domain-containing protein 1) (Renal carcinoma antigen NY-REN-49) (tRNA methyltransferase 10 homolog C)	mitochondrial matrix [GO:0005759]; mitochondrial nucleoid [GO:0042645]; mitochondrial ribonuclease P complex [GO:0030678]; mitochondrion [GO:0005739]; nucleoplasm [GO:0005654]; RNA binding [GO:0003723]; tRNA (adenine-N1-)-methyltransferase activity [GO:0016429]; tRNA (guanine-N1-)-methyltransferase activity [GO:0009019]; mitochondrial RNA 5'-end processing [GO:0000964]; mitochondrial tRNA methyla…
Q86UP2	sp|Q86UP2|KTN1_HUMAN	1.46916e+06	1.64846e+06	1.658e+06	2.21075e+06	2.02996e+06	2.04003e+06	2.66375e+06	2.88195e+06	2.63112e+06	1.58944e+06	2.72337e+06	2.09196e+06	1	1.71342	7.08014e-05	0.00172968	TRUE	sp|Q86UP2|KTN1_HUMAN	7	Yes	1194	Kinectin (CG-1 antigen) (Kinesin receptor)	endoplasmic reticulum [GO:0005783]; endoplasmic reticulum lumen [GO:0005788]; endoplasmic reticulum membrane [GO:0005789]; integral component of membrane [GO:0016021]; integral component of plasma membrane [GO:0005887]; membrane [GO:0016020]; cadherin binding [GO:0045296]; kinesin binding [GO:0019894]; RNA binding [GO:0003723]; cellular protein metabolic process [GO:0044267]; microtubule-based mo…
Q86VR2	sp|Q86VR2|F134C_HUMAN	109968	144654	152565	360635	307188	263902	421182	424299	450670	134385	431851	308062	1	3.21354	0.000122854	0.00238279	TRUE	sp|Q86VR2|F134C_HUMAN	1	Yes	1197	Reticulophagy regulator 3	integral component of membrane [GO:0016021]; positive regulation of neuron projection development [GO:0010976]
Q86Y56	sp|Q86Y56|HEAT2_HUMAN	74818.5	103891	123483	141495	134845	144644	196900	178725	183080	98642.5	186076	140268	1	1.88637	0.00627738	0.0263082	TRUE	sp|Q86Y56|HEAT2_HUMAN	1	Yes	1199	Dynein assembly factor 5, axonemal (HEAT repeat-containing protein 2)	cytoplasm [GO:0005737]; dynein intermediate chain binding [GO:0045505]; cilium movement [GO:0003341]; inner dynein arm assembly [GO:0036159]; outer dynein arm assembly [GO:0036158]
Q8N543	sp|Q8N543|OGFD1_HUMAN	97605.4	42249.9	43110.6	37837	142483	27409.8	231412	197546	233619	56229.1	220219	52868.3	1	4.16542	0.038906	0.0927074	TRUE	sp|Q8N543|OGFD1_HUMAN	1	Yes	1215	Prolyl 3-hydroxylase OGFOD1 (EC 1.14.11.-) (2-oxoglutarate and iron-dependent oxygenase domain-containing protein 1) (Termination and polyadenylation 1 homolog)	cytoplasmic stress granule [GO:0010494]; cytosol [GO:0005829]; nucleus [GO:0005634]; iron ion binding [GO:0005506]; L-ascorbic acid binding [GO:0031418]; peptidyl-proline 3-dioxygenase activity [GO:0031544]; peptidyl-proline dioxygenase activity [GO:0031543]; cell proliferation [GO:0008283]; peptidyl-proline hydroxylation [GO:0019511]; protein hydroxylation [GO:0018126]; regulation of translation…
Q8N5K1	sp|Q8N5K1|CISD2_HUMAN	114698	134413	154985	228586	244133	197903	299196	208816	272109	133689	257131	222695	1	1.92335	0.00431847	0.0201598	TRUE	sp|Q8N5K1|CISD2_HUMAN	1		1216	CDGSH iron-sulfur domain-containing protein 2 (Endoplasmic reticulum intermembrane small protein) (MitoNEET-related 1 protein) (Miner1) (Nutrient-deprivation autophagy factor-1) (NAF-1)	endoplasmic reticulum [GO:0005783]; endoplasmic reticulum membrane [GO:0005789]; integral component of membrane [GO:0016021]; membrane [GO:0016020]; mitochondrial outer membrane [GO:0005741]; protein complex [GO:0043234]; 2 iron, 2 sulfur cluster binding [GO:0051537]; metal ion binding [GO:0046872]; protein homodimerization activity [GO:0042803]; RNA binding [GO:0003723]; mitophagy [GO:0000422]; …
Q8N6G5	sp|Q8N6G5|CGAT2_HUMAN	34683.5	22300.1	48203.3	116774	113747	115400	88454.5	78250.1	96674.7	33406.9	87466	115300	1	3.4514	0.00142929	0.00969906	TRUE	sp|Q8N6G5|CGAT2_HUMAN	1	Yes	1217	Chondroitin sulfate N-acetylgalactosaminyltransferase 2 (EC 2.4.1.174) (Chondroitin beta-1,4-N-acetylgalactosaminyltransferase 2) (Beta4GalNAcT-2) (GalNAcT-2)	Golgi cisterna membrane [GO:0032580]; Golgi membrane [GO:0000139]; integral component of Golgi membrane [GO:0030173]; membrane [GO:0016020]; acetylgalactosaminyltransferase activity [GO:0008376]; glucuronosyl-N-acetylgalactosaminyl-proteoglycan 4-beta-N-acetylgalactosaminyltransferase activity [GO:0047238]; glucuronylgalactosylproteoglycan 4-beta-N-acetylgalactosaminyltransferase activity [GO:004…
Q8NBU5	sp|Q8NBU5|ATAD1_HUMAN	182472	236941	370138	527511	534881	576766	553217	582913	538719	252000	557982	545962	1	2.21422	0.00549907	0.0238245	TRUE	sp|Q8NBU5|ATAD1_HUMAN	3	Yes	1227	ATPase family AAA domain-containing protein 1 (EC 3.6.1.3) (Thorase)	cell junction [GO:0030054]; membrane [GO:0016020]; mitochondrion [GO:0005739]; nucleus [GO:0005634]; peroxisomal membrane [GO:0005778]; postsynaptic membrane [GO:0045211]; ATP binding [GO:0005524]; ATPase activity [GO:0016887]; learning [GO:0007612]; memory [GO:0007613]; negative regulation of synaptic transmission, glutamatergic [GO:0051967]; positive regulation of receptor internalization [GO:0…
Q8NI22	sp|Q8NI22|MCFD2_HUMAN	97533.2	102122	64420.4	166928	142047	157631	124336	163849	114280	86251.1	132537	155192	1	1.7993	0.0214238	0.06119	TRUE	sp|Q8NI22|MCFD2_HUMAN	1	Yes	1239	Multiple coagulation factor deficiency protein 2 (Neural stem cell-derived neuronal survival protein)	endoplasmic reticulum membrane [GO:0005789]; endoplasmic reticulum-Golgi intermediate compartment membrane [GO:0033116]; ER to Golgi transport vesicle membrane [GO:0012507]; Golgi membrane [GO:0000139]; calcium ion binding [GO:0005509]; COPII vesicle coating [GO:0048208]; ER to Golgi vesicle-mediated transport [GO:0006888]; protein N-linked glycosylation via asparagine [GO:0018279]; protein trans…
Q8NI27	sp|Q8NI27|THOC2_HUMAN	307231	353992	609010	681655	510218	692179	833046	757693	900414	404602	828326	622080	1	2.04726	0.0270699	0.0719986	TRUE	sp|Q8NI27|THOC2_HUMAN	4	Yes	1240	THO complex subunit 2 (Tho2) (hTREX120)	nuclear speck [GO:0016607]; nucleoplasm [GO:0005654]; THO complex [GO:0000347]; THO complex part of transcription export complex [GO:0000445]; transcription export complex [GO:0000346]; mRNA binding [GO:0003729]; generation of neurons [GO:0048699]; mRNA 3'-end processing [GO:0031124]; mRNA export from nucleus [GO:0006406]; neuron development [GO:0048666]; poly(A)+ mRNA export from nucleus [GO:001…
Q8TAA3	sp|Q8TAA3|PSA7L_HUMAN	189378	255777	227294	322600	327412	320222	383904	394275	397840	222464	391962	323398	1	1.76191	0.000634966	0.0063094	TRUE	sp|Q8TAA3|PSA7L_HUMAN	1	Yes	1242	Proteasome subunit alpha type-7-like (EC 3.4.25.1)	cytosol [GO:0005829]; extracellular exosome [GO:0070062]; nucleus [GO:0005634]; proteasome core complex, alpha-subunit complex [GO:0019773]; spermatoproteasome complex [GO:1990111]; threonine-type endopeptidase activity [GO:0004298]; anaphase-promoting complex-dependent catabolic process [GO:0031145]; antigen processing and presentation of exogenous peptide antigen via MHC class I, TAP-dependent …
Q8TEQ6	sp|Q8TEQ6|GEMI5_HUMAN	462228	660939	654467	740381	942255	887848	945806	1.10238e+06	1.05734e+06	584748	1.03304e+06	852421	1	1.76664	0.00820938	0.0316241	TRUE	sp|Q8TEQ6|GEMI5_HUMAN	1	Yes	1253	Gem-associated protein 5 (Gemin5)	cytoplasm [GO:0005737]; cytosol [GO:0005829]; Gemini of coiled bodies [GO:0097504]; membrane [GO:0016020]; nuclear body [GO:0016604]; nucleoplasm [GO:0005654]; SMN complex [GO:0032797]; SMN-Gemin2 complex [GO:0034718]; SMN-Sm protein complex [GO:0034719]; mRNA 3'-UTR binding [GO:0003730]; ribosome binding [GO:0043022]; RNA 7-methylguanosine cap binding [GO:0000340]; RNA binding [GO:0003723]; snRN…
Q8TF05	sp|Q8TF05|PP4R1_HUMAN	61303.2	83171.9	74525.7	118733	122682	100482	125509	152669	156033	72430.6	144061	113539	1	1.98896	0.00171286	0.0110739	TRUE	sp|Q8TF05|PP4R1_HUMAN	1	Yes	1255	Serine/threonine-protein phosphatase 4 regulatory subunit 1	protein phosphatase 4 complex [GO:0030289]; protein phosphatase regulator activity [GO:0019888]; protein dephosphorylation [GO:0006470]; protein phosphorylation [GO:0006468]; signal transduction [GO:0007165]
Q8WUM4	sp|Q8WUM4|PDC6I_HUMAN	1.72076e+06	2.23255e+06	2.46315e+06	2.56095e+06	2.8366e+06	1.84034e+06	3.73865e+06	3.1865e+06	3.35524e+06	2.11513e+06	3.41914e+06	2.37337e+06	1	1.61652	0.03535	0.0865841	TRUE	sp|Q8WUM4|PDC6I_HUMAN	8	Yes	1260	Programmed cell death 6-interacting protein (PDCD6-interacting protein) (ALG-2-interacting protein 1) (ALG-2-interacting protein X) (Hp95)	actomyosin [GO:0042641]; bicellular tight junction [GO:0005923]; cytosol [GO:0005829]; endoplasmic reticulum exit site [GO:0070971]; extracellular exosome [GO:0070062]; extracellular vesicle [GO:1903561]; Flemming body [GO:0090543]; focal adhesion [GO:0005925]; immunological synapse [GO:0001772]; melanosome [GO:0042470]; membrane [GO:0016020]; microtubule organizing center [GO:0005815]; myelin sh…
Q8WVB6	sp|Q8WVB6|CTF18_HUMAN	52006	107324	18543.1	108002	122843	107307	197857	188544	169711	46950.9	184994	112496	1	3.94017	0.0441784	0.101083	TRUE	sp|Q8WVB6|CTF18_HUMAN	1	Yes	1261	Chromosome transmission fidelity protein 18 homolog (hCTF18) (CHL12)	Ctf18 RFC-like complex [GO:0031390]; cytosol [GO:0005829]; membrane [GO:0016020]; nucleoplasm [GO:0005654]; ATP binding [GO:0005524]; DNA binding [GO:0003677]; cell cycle [GO:0007049]; DNA replication [GO:0006260]; positive regulation of DNA-directed DNA polymerase activity [GO:1900264]
Q8WVM8	sp|Q8WVM8|SCFD1_HUMAN	554115	590822	444755	1.1174e+06	1.09145e+06	948176	854821	949922	1.1535e+06	526089	978423	1.04962e+06	1	1.99515	0.00130436	0.00918008	TRUE	sp|Q8WVM8|SCFD1_HUMAN	5	Yes	1262	Sec1 family domain-containing protein 1 (SLY1 homolog) (Sly1p) (Syntaxin-binding protein 1-like 2)	cis-Golgi network [GO:0005801]; cytosol [GO:0005829]; endoplasmic reticulum membrane [GO:0005789]; Golgi cisterna membrane [GO:0032580]; Golgi transport complex [GO:0017119]; Golgi-associated vesicle [GO:0005798]; plasma membrane [GO:0005886]; protein N-terminus binding [GO:0047485]; syntaxin binding [GO:0019905]; cell morphogenesis [GO:0000902]; COPII vesicle coating [GO:0048208]; negative regul…
Q8WXX5	sp|Q8WXX5|DNJC9_HUMAN	928990	1.56687e+06	1.59601e+06	1.76746e+06	1.70282e+06	1.56149e+06	2.36391e+06	2.34945e+06	2.18082e+06	1.32442e+06	2.29653e+06	1.67502e+06	1	1.73399	0.0283914	0.0741109	TRUE	sp|Q8WXX5|DNJC9_HUMAN	4	Yes	1267	DnaJ homolog subfamily C member 9 (HDJC9) (DnaJ protein SB73)	cytoplasm [GO:0005737]; cytosol [GO:0005829]; extracellular space [GO:0005615]; nucleoplasm [GO:0005654]; nucleus [GO:0005634]; plasma membrane [GO:0005886]; heat shock protein binding [GO:0031072]; positive regulation of ATPase activity [GO:0032781]; social behavior [GO:0035176]
Q92530	sp|Q92530|PSMF1_HUMAN	699614	1.17794e+06	965285	1.37238e+06	1.32755e+06	1.28459e+06	1.68732e+06	2.07679e+06	2.00065e+06	926571	1.91391e+06	1.32769e+06	1	2.06558	0.00516239	0.02272	TRUE	sp|Q92530|PSMF1_HUMAN	2	Yes	1270	Proteasome inhibitor PI31 subunit (hPI31)	cytosol [GO:0005829]; endoplasmic reticulum [GO:0005783]; membrane [GO:0016020]; nucleoplasm [GO:0005654]; perinuclear region of cytoplasm [GO:0048471]; proteasome core complex [GO:0005839]; endopeptidase inhibitor activity [GO:0004866]; proteasome binding [GO:0070628]; protein heterodimerization activity [GO:0046982]; protein homodimerization activity [GO:0042803]; anaphase-promoting complex-dep…
Q92616	sp|Q92616|GCN1L_HUMAN	3.61855e+06	5.49492e+06	4.8849e+06	6.13016e+06	5.59239e+06	5.92289e+06	7.06196e+06	7.08249e+06	7.60732e+06	4.59675e+06	7.24626e+06	5.87761e+06	1	1.57639	0.0145777	0.0467292	TRUE	sp|Q92616|GCN1L_HUMAN	20	Yes	1274	eIF-2-alpha kinase activator GCN1 (GCN1 eIF-2-alpha kinase activator homolog) (GCN1-like protein 1) (General control of amino-acid synthesis 1-like protein 1) (Translational activator GCN1) (HsGCN1)	cytoplasm [GO:0005737]; cytosol [GO:0005829]; membrane [GO:0016020]; polysome [GO:0005844]; ribosome [GO:0005840]; cadherin binding [GO:0045296]; protein kinase binding [GO:0019901]; protein kinase regulator activity [GO:0019887]; ribosome binding [GO:0043022]; RNA binding [GO:0003723]; translation factor activity, RNA binding [GO:0008135]; cellular response to amino acid starvation [GO:0034198];…
Q92665	sp|Q92665|RT31_HUMAN	57875.3	106867	110839	119749	123631	116040	209223	198128	220149	88174.4	208973	119767	1	2.37	0.00715842	0.0288412	TRUE	sp|Q92665|RT31_HUMAN	1	Yes	1276	28S ribosomal protein S31, mitochondrial (MRP-S31) (S31mt) (Imogen 38) (Mitochondrial small ribosomal subunit protein mS31)	mitochondrial inner membrane [GO:0005743]; mitochondrial small ribosomal subunit [GO:0005763]; mitochondrion [GO:0005739]; nucleolus [GO:0005730]; protein domain specific binding [GO:0019904]; RNA binding [GO:0003723]; structural constituent of ribosome [GO:0003735]; mitochondrial translational elongation [GO:0070125]; mitochondrial translational termination [GO:0070126]
Q92820	sp|Q92820|GGH_HUMAN	34810.8	35352	47909.6	628645	622484	581781	604133	616655	515419	38921	576915	610611	1	15.6885	2.02355e-07	0.000140963	TRUE	sp|Q92820|GGH_HUMAN	1		1280	Gamma-glutamyl hydrolase (EC 3.4.19.9) (Conjugase) (GH) (Gamma-Glu-X carboxypeptidase)	azurophil granule lumen [GO:0035578]; cytosol [GO:0005829]; extracellular exosome [GO:0070062]; extracellular region [GO:0005576]; extracellular space [GO:0005615]; melanosome [GO:0042470]; nucleus [GO:0005634]; specific granule lumen [GO:0035580]; tertiary granule lumen [GO:1904724]; vacuole [GO:0005773]; exopeptidase activity [GO:0008238]; gamma-glutamyl-peptidase activity [GO:0034722]; omega p…
Q92888	sp|Q92888|ARHG1_HUMAN	441998	559029	732411	921198	919483	936471	1.15686e+06	1.29063e+06	1.14532e+06	565635	1.19583e+06	925686	1	2.11414	0.00251472	0.0140555	TRUE	sp|Q92888|ARHG1_HUMAN	4	Yes	1284	Rho guanine nucleotide exchange factor 1 (115 kDa guanine nucleotide exchange factor) (p115-RhoGEF) (p115RhoGEF) (Sub1.5)	cytoplasm [GO:0005737]; cytosol [GO:0005829]; plasma membrane [GO:0005886]; GTPase activator activity [GO:0005096]; guanyl-nucleotide exchange factor activity [GO:0005085]; Rho guanyl-nucleotide exchange factor activity [GO:0005089]; RNA binding [GO:0003723]; cell proliferation [GO:0008283]; negative regulation of axonogenesis [GO:0050771]; positive regulation of apoptotic process [GO:0043065]; r…
Q92890	sp|Q92890|UFD1_HUMAN	168751	321066	351825	722724	588979	682058	611156	752359	604263	267129	652531	662162	1	2.47881	0.00655128	0.0273188	TRUE	sp|Q92890|UFD1_HUMAN	2	Yes	1285	Ubiquitin recognition factor in ER-associated degradation protein 1 (Ubiquitin fusion degradation protein 1) (UB fusion protein 1)	cytosol [GO:0005829]; endoplasmic reticulum [GO:0005783]; nucleoplasm [GO:0005654]; nucleus [GO:0005634]; UFD1-NPL4 complex [GO:0036501]; VCP-NPL4-UFD1 AAA ATPase complex [GO:0034098]; ATPase binding [GO:0051117]; K48-linked polyubiquitin binding [GO:0036435]; protein complex binding [GO:0032403]; receptor binding [GO:0005102]; thiol-dependent ubiquitin-specific protease activity [GO:0004843]; ER…
Q92896	sp|Q92896|GSLG1_HUMAN	6120.47	34443.4	25449	211789	90982.5	211155	249542	281728	276564	17506	268899	159645	1	15.3604	0.00321503	0.0166543	TRUE	sp|Q92896|GSLG1_HUMAN	1	Yes	1286	Golgi apparatus protein 1 (CFR-1) (Cysteine-rich fibroblast growth factor receptor) (E-selectin ligand 1) (ESL-1) (Golgi sialoglycoprotein MG-160)	extracellular exosome [GO:0070062]; Golgi apparatus [GO:0005794]; Golgi membrane [GO:0000139]; integral component of membrane [GO:0016021]; membrane [GO:0016020]; plasma membrane [GO:0005886]; proteinaceous extracellular matrix [GO:0005578]; fibroblast growth factor binding [GO:0017134]; receptor binding [GO:0005102]; bone morphogenesis [GO:0060349]; leukocyte migration [GO:0050900]; negative reg…
Q93009	sp|Q93009|UBP7_HUMAN	168338	254987	262134	341745	355644	337804	304797	388454	384141	224082	356955	344980	1	1.59296	0.0234522	0.0658008	TRUE	sp|Q93009|UBP7_HUMAN	1		1293	Ubiquitin carboxyl-terminal hydrolase 7 (EC 3.4.19.12) (Deubiquitinating enzyme 7) (Herpesvirus-associated ubiquitin-specific protease) (Ubiquitin thioesterase 7) (Ubiquitin-specific-processing protease 7)	chromosome [GO:0005694]; cytosol [GO:0005829]; nuclear body [GO:0016604]; nucleoplasm [GO:0005654]; nucleus [GO:0005634]; PML body [GO:0016605]; cysteine-type endopeptidase activity [GO:0004197]; p53 binding [GO:0002039]; protein C-terminus binding [GO:0008022]; thiol-dependent ubiquitin-specific protease activity [GO:0004843]; thiol-dependent ubiquitinyl hydrolase activity [GO:0036459]; transcri…
Q969V3	sp|Q969V3|NCLN_HUMAN	100809	76024.1	170792	223672	250783	245389	311726	288941	362219	109389	319535	239656	1	2.9211	0.00469314	0.0212722	TRUE	sp|Q969V3|NCLN_HUMAN	1		1296	Nicalin (Nicastrin-like protein)	endoplasmic reticulum membrane [GO:0005789]; integral component of membrane [GO:0016021]; membrane [GO:0016020]; protein destabilization [GO:0031648]; regulation of protein complex assembly [GO:0043254]; regulation of signal transduction [GO:0009966]
Q969Z0	sp|Q969Z0|TBRG4_HUMAN	72420.6	94302.8	77878.4	202410	185062	186869	212144	235746	229202	81021.7	225475	191292	1	2.78289	1.71739e-05	0.000698686	TRUE	sp|Q969Z0|TBRG4_HUMAN	1	Yes	1299	Protein TBRG4 (Cell cycle progression restoration protein 2) (Cell cycle progression protein 2) (FAST kinase domain-containing protein 4) (Transforming growth factor beta regulator 4)	mitochondrion [GO:0005739]; protein kinase activity [GO:0004672]; RNA binding [GO:0003723]; cell cycle arrest [GO:0007050]; cellular respiration [GO:0045333]; positive regulation of cell proliferation [GO:0008284]
Q96BW9	sp|Q96BW9|TAM41_HUMAN	88203.4	136303	146678	134699	147816	85129.8	239932	186306	247098	120814	222704	119231	1	1.86784	0.0354275	0.0866467	TRUE	sp|Q96BW9|TAM41_HUMAN	1	Yes	1309	Phosphatidate cytidylyltransferase, mitochondrial (EC 2.7.7.41) (CDP-diacylglycerol synthase) (CDP-DAG synthase) (Mitochondrial translocator assembly and maintenance protein 41 homolog) (TAM41)	extrinsic component of mitochondrial inner membrane [GO:0031314]; phosphatidate cytidylyltransferase activity [GO:0004605]; cardiolipin biosynthetic process [GO:0032049]; CDP-diacylglycerol biosynthetic process [GO:0016024]
Q96C36	sp|Q96C36|P5CR2_HUMAN	114116	157191	101914	174517	218932	234446	194886	199700	292401	122274	224929	207681	1	1.83955	0.0212598	0.0609302	TRUE	sp|Q96C36|P5CR2_HUMAN	2		1310	Pyrroline-5-carboxylate reductase 2 (P5C reductase 2) (P5CR 2) (EC 1.5.1.2)	mitochondrial matrix [GO:0005759]; mitochondrion [GO:0005739]; pyrroline-5-carboxylate reductase activity [GO:0004735]; cellular amino acid biosynthetic process [GO:0008652]; cellular response to oxidative stress [GO:0034599]; L-proline biosynthetic process [GO:0055129]; proline biosynthetic process [GO:0006561]
Q96FW1	sp|Q96FW1|OTUB1_HUMAN	448030	547548	452229	905667	969254	901865	846267	890302	892271	480503	876019	925087	1	1.92525	5.18237e-05	0.00143935	TRUE	sp|Q96FW1|OTUB1_HUMAN	2	Yes	1322	Ubiquitin thioesterase OTUB1 (EC 3.4.19.12) (Deubiquitinating enzyme OTUB1) (OTU domain-containing ubiquitin aldehyde-binding protein 1) (Otubain-1) (hOTU1) (Ubiquitin-specific-processing protease OTUB1)	cytosol [GO:0005829]; extracellular exosome [GO:0070062]; nucleoplasm [GO:0005654]; nucleus [GO:0005634]; NEDD8-specific protease activity [GO:0019784]; thiol-dependent ubiquitin-specific protease activity [GO:0004843]; ubiquitin binding [GO:0043130]; ubiquitin protein ligase binding [GO:0031625]; adaptive immune response [GO:0002250]; cellular response to DNA damage stimulus [GO:0006974]; cellul…
Q96HE7	sp|Q96HE7|ERO1A_HUMAN	685647	965849	719522	1.30007e+06	1.31096e+06	1.34067e+06	1.28828e+06	1.09556e+06	1.26951e+06	781060	1.21458e+06	1.31712e+06	1	1.68632	0.0035448	0.0179173	TRUE	sp|Q96HE7|ERO1A_HUMAN	4	Yes	1328	ERO1-like protein alpha (ERO1-L) (ERO1-L-alpha) (EC 1.8.4.-) (Endoplasmic oxidoreductin-1-like protein) (Endoplasmic reticulum oxidoreductase alpha) (Oxidoreductin-1-L-alpha)	dendrite [GO:0030425]; endoplasmic reticulum [GO:0005783]; endoplasmic reticulum lumen [GO:0005788]; endoplasmic reticulum membrane [GO:0005789]; intracellular membrane-bounded organelle [GO:0043231]; membrane [GO:0016020]; disulfide oxidoreductase activity [GO:0015036]; oxidoreductase activity [GO:0016491]; oxidoreductase activity, acting on a sulfur group of donors, disulfide as acceptor [GO:00…
Q96I99	sp|Q96I99|SUCB2_HUMAN	541688	522018	664358	1.11952e+06	1.17422e+06	1.09903e+06	1.36405e+06	972282	1.47042e+06	572725	1.24936e+06	1.13048e+06	1	2.18144	0.00132056	0.00921971	TRUE	sp|Q96I99|SUCB2_HUMAN	3	Yes	1333	Succinate--CoA ligase [GDP-forming] subunit beta, mitochondrial (EC 6.2.1.4) (GTP-specific succinyl-CoA synthetase subunit beta) (G-SCS) (GTPSCS) (Succinyl-CoA synthetase beta-G chain) (SCS-betaG)	mitochondrial matrix [GO:0005759]; mitochondrion [GO:0005739]; plasma membrane [GO:0005886]; succinate-CoA ligase complex (GDP-forming) [GO:0045244]; ATP binding [GO:0005524]; GDP binding [GO:0019003]; GTP binding [GO:0005525]; metal ion binding [GO:0046872]; protein heterodimerization activity [GO:0046982]; succinate-CoA ligase (GDP-forming) activity [GO:0004776]; succinate metabolic process [GO…
Q96IZ0	sp|Q96IZ0|PAWR_HUMAN	95757.7	85523.2	117065	151695	132485	155710	177064	185087	213337	98604.2	191216	146269	1	1.93922	0.00143044	0.00969906	TRUE	sp|Q96IZ0|PAWR_HUMAN	1	Yes	1334	PRKC apoptosis WT1 regulator protein (Prostate apoptosis response 4 protein) (Par-4)	actin filament [GO:0005884]; cytoplasm [GO:0005737]; nuclear chromatin [GO:0000790]; nucleus [GO:0005634]; actin binding [GO:0003779]; enzyme binding [GO:0019899]; leucine zipper domain binding [GO:0043522]; transcription corepressor activity [GO:0003714]; actin filament bundle assembly [GO:0051017]; apoptotic process [GO:0006915]; apoptotic signaling pathway [GO:0097190]; interleukin-2 biosynthe…
Q96KB5	sp|Q96KB5|TOPK_HUMAN	477412	760077	652202	754052	778064	663379	1.0483e+06	1.06979e+06	1.07327e+06	618554	1.06373e+06	730118	1	1.7197	0.00996013	0.0360846	TRUE	sp|Q96KB5|TOPK_HUMAN	2	Yes	1337	Lymphokine-activated killer T-cell-originated protein kinase (EC 2.7.12.2) (Cancer/testis antigen 84) (CT84) (MAPKK-like protein kinase) (Nori-3) (PDZ-binding kinase) (Spermatogenesis-related protein kinase) (SPK) (T-LAK cell-originated protein kinase)	nucleus [GO:0005634]; ATP binding [GO:0005524]; protein serine/threonine kinase activity [GO:0004674]; cellular response to UV [GO:0034644]; mitotic cell cycle [GO:0000278]; negative regulation of inflammatory response [GO:0050728]; negative regulation of proteasomal ubiquitin-dependent protein catabolic process [GO:0032435]; negative regulation of stress-activated MAPK cascade [GO:0032873]
Q96KP4	sp|Q96KP4|CNDP2_HUMAN	991421	952604	979371	1.67476e+06	1.55239e+06	1.63333e+06	1.39518e+06	1.57288e+06	1.78833e+06	974330	1.57734e+06	1.61936e+06	1	1.66202	0.000286741	0.00403655	TRUE	sp|Q96KP4|CNDP2_HUMAN	5	Yes	1338	Cytosolic non-specific dipeptidase (EC 3.4.13.18) (CNDP dipeptidase 2) (Carnosine dipeptidase II) (Epididymis secretory protein Li 13) (Glutamate carboxypeptidase-like protein 1) (Peptidase A)	cytosol [GO:0005829]; extracellular exosome [GO:0070062]; nucleoplasm [GO:0005654]; alanylglutamate dipeptidase activity [GO:0103046]; carboxypeptidase activity [GO:0004180]; cytosolic dipeptidase activity [GO:0102008]; metal ion binding [GO:0046872]; metallopeptidase activity [GO:0008237]; glutathione biosynthetic process [GO:0006750]
Q96N66	sp|Q96N66|MBOA7_HUMAN	671424	1.00545e+06	868038	1.25364e+06	1.18252e+06	1.30859e+06	1.83877e+06	1.3755e+06	1.32529e+06	836821	1.49658e+06	1.24718e+06	1	1.78841	0.0112215	0.0390763	TRUE	sp|Q96N66|MBOA7_HUMAN	3	Yes	1339	Lysophospholipid acyltransferase 7 (LPLAT 7) (EC 2.3.1.-) (1-acylglycerophosphatidylinositol O-acyltransferase) (EC 2.3.1.n4) (Bladder and breast carcinoma-overexpressed gene 1 protein) (Leukocyte receptor cluster member 4) (Lysophosphatidylinositol acyltransferase) (LPIAT) (Lyso-PI acyltransferase) (Membrane-bound O-acyltransferase domain-containing protein 7) (O-acyltransferase domain-containin…	endoplasmic reticulum membrane [GO:0005789]; integral component of membrane [GO:0016021]; membrane [GO:0016020]; 1-acylglycerol-3-phosphate O-acyltransferase activity [GO:0003841]; 2-acylglycerol-3-phosphate O-acyltransferase activity [GO:0047144]; lysophospholipid acyltransferase activity [GO:0071617]; layer formation in cerebral cortex [GO:0021819]; phosphatidylinositol acyl-chain remodeling [G…
Q96P48	sp|Q96P48|ARAP1_HUMAN	90814.3	121479	107176	169288	191195	140962	189925	256591	195573	105743	212020	165858	1	2.00506	0.00427578	0.0201598	TRUE	sp|Q96P48|ARAP1_HUMAN	1	Yes	1340	Arf-GAP with Rho-GAP domain, ANK repeat and PH domain-containing protein 1 (Centaurin-delta-2) (Cnt-d2)	cytoplasmic vesicle [GO:0031410]; cytosol [GO:0005829]; Golgi apparatus [GO:0005794]; Golgi cisterna membrane [GO:0032580]; intracellular membrane-bounded organelle [GO:0043231]; nucleoplasm [GO:0005654]; plasma membrane [GO:0005886]; trans-Golgi network [GO:0005802]; GTPase activator activity [GO:0005096]; metal ion binding [GO:0046872]; phosphatidylinositol-3,4,5-trisphosphate binding [GO:00055…
Q96RE7	sp|Q96RE7|NACC1_HUMAN	99900.3	64177.1	49400.8	148250	114718	75087.6	117010	227208	250765	68164.8	188208	108492	1	2.76107	0.042679	0.0991735	TRUE	sp|Q96RE7|NACC1_HUMAN	1		1345	Nucleus accumbens-associated protein 1 (NAC-1) (BTB/POZ domain-containing protein 14B)	cell junction [GO:0030054]; cytoplasm [GO:0005737]; intracellular membrane-bounded organelle [GO:0043231]; nuclear body [GO:0016604]; nucleoplasm [GO:0005654]; nucleus [GO:0005634]; negative regulation of transcription, DNA-templated [GO:0045892]; positive regulation of cell proliferation [GO:0008284]; protein homooligomerization [GO:0051260]; transcription, DNA-templated [GO:0006351]
Q96RS6	sp|Q96RS6|NUDC1_HUMAN	100508	40183	101654	124378	136734	127162	182023	167509	156357	74323	168304	129318	1	2.26449	0.0461167	0.104123	TRUE	sp|Q96RS6|NUDC1_HUMAN	1	Yes	1348	NudC domain-containing protein 1 (Chronic myelogenous leukemia tumor antigen 66) (Tumor antigen CML66)	cytosol [GO:0005829]; nucleoplasm [GO:0005654]; immune system process [GO:0002376]
Q99426	sp|Q99426|TBCB_HUMAN	210823	397563	471638	609604	707554	694073	900330	940718	827957	340652	888430	668966	1	2.60803	0.00896756	0.0335379	TRUE	sp|Q99426|TBCB_HUMAN	1	Yes	1356	Tubulin-folding cofactor B (Cytoskeleton-associated protein 1) (Cytoskeleton-associated protein CKAPI) (Tubulin-specific chaperone B)	cytoplasm [GO:0005737]; cytosol [GO:0005829]; microtubule [GO:0005874]; microtubule cytoskeleton [GO:0015630]; cell differentiation [GO:0030154]; nervous system development [GO:0007399]
Q99460	sp|Q99460|PSMD1_HUMAN	1.44993e+06	2.10066e+06	1.96957e+06	2.50316e+06	2.19326e+06	2.41983e+06	2.93397e+06	2.98491e+06	2.7568e+06	1.81701e+06	2.89022e+06	2.3684e+06	1	1.59064	0.0105516	0.0375269	TRUE	sp|Q99460|PSMD1_HUMAN	8	Yes	1360	26S proteasome non-ATPase regulatory subunit 1 (26S proteasome regulatory subunit RPN2) (26S proteasome regulatory subunit S1) (26S proteasome subunit p112)	azurophil granule lumen [GO:0035578]; cytosol [GO:0005829]; extracellular exosome [GO:0070062]; extracellular region [GO:0005576]; membrane [GO:0016020]; nucleoplasm [GO:0005654]; nucleus [GO:0005634]; proteasome accessory complex [GO:0022624]; proteasome complex [GO:0000502]; proteasome regulatory particle [GO:0005838]; proteasome regulatory particle, base subcomplex [GO:0008540]; proteasome sto…
Q99471	sp|Q99471|PFD5_HUMAN	518242	706086	760394	1.12935e+06	1.08087e+06	981989	1.34902e+06	1.28909e+06	1.28e+06	652844	1.30568e+06	1.06227e+06	1	1.99999	0.00135503	0.00939122	TRUE	sp|Q99471|PFD5_HUMAN	3	Yes	1361	Prefoldin subunit 5 (C-Myc-binding protein Mm-1) (Myc modulator 1)	cytoplasm [GO:0005737]; nucleus [GO:0005634]; prefoldin complex [GO:0016272]; transcription corepressor activity [GO:0003714]; unfolded protein binding [GO:0051082]; negative regulation of canonical Wnt signaling pathway [GO:0090090]; negative regulation of transcription, DNA-templated [GO:0045892]; protein folding [GO:0006457]; regulation of transcription, DNA-templated [GO:0006355]; retina deve…
Q99536	sp|Q99536|VAT1_HUMAN	640235	261809	290455	1.94734e+06	1.95711e+06	1.97579e+06	1.68244e+06	1.58101e+06	1.52413e+06	365147	1.59453e+06	1.96004e+06	1	5.36782	0.000670925	0.00645869	TRUE	sp|Q99536|VAT1_HUMAN	5	Yes	1363	Synaptic vesicle membrane protein VAT-1 homolog (EC 1.-.-.-)	azurophil granule lumen [GO:0035578]; extracellular exosome [GO:0070062]; extracellular region [GO:0005576]; integral component of membrane [GO:0016021]; mitochondrial outer membrane [GO:0005741]; oxidoreductase activity [GO:0016491]; zinc ion binding [GO:0008270]; negative regulation of mitochondrial fusion [GO:0010637]; neutrophil degranulation [GO:0043312]
Q99595	sp|Q99595|TI17A_HUMAN	41006.3	87545.6	76255.1	112566	106138	128829	123093	110358	113338	64930.9	115471	115460	1	1.77836	0.0418805	0.0979758	TRUE	sp|Q99595|TI17A_HUMAN	1	Yes	1364	Mitochondrial import inner membrane translocase subunit Tim17-A (Inner membrane preprotein translocase Tim17a)	integral component of mitochondrial inner membrane [GO:0031305]; mitochondrial inner membrane [GO:0005743]; mitochondrial inner membrane presequence translocase complex [GO:0005744]; mitochondrion [GO:0005739]; nucleoplasm [GO:0005654]; P-P-bond-hydrolysis-driven protein transmembrane transporter activity [GO:0015450]; protein import into mitochondrial matrix [GO:0030150]; protein targeting to mi…
Q99685	sp|Q99685|MGLL_HUMAN	40101.8	46079.4	76417.7	104387	163396	140917	211044	213178	112485	52074.1	171687	133952	1	3.29697	0.00827448	0.0317284	TRUE	sp|Q99685|MGLL_HUMAN	2	Yes	1371	Monoglyceride lipase (MGL) (EC 3.1.1.23) (HU-K5) (Lysophospholipase homolog) (Lysophospholipase-like) (Monoacylglycerol lipase) (MAGL)	cytosol [GO:0005829]; endoplasmic reticulum membrane [GO:0005789]; extrinsic component of membrane [GO:0019898]; membrane [GO:0016020]; nucleoplasm [GO:0005654]; plasma membrane [GO:0005886]; acylglycerol lipase activity [GO:0047372]; lysophospholipase activity [GO:0004622]; protein homodimerization activity [GO:0042803]; acylglycerol acyl-chain remodeling [GO:0036155]; acylglycerol catabolic pro…
Q99747	sp|Q99747|SNAG_HUMAN	246178	340656	255939	496059	428657	374078	607957	619390	595533	277907	607548	430066	1	2.18615	0.00102982	0.00825833	TRUE	sp|Q99747|SNAG_HUMAN	2	Yes	1374	Gamma-soluble NSF attachment protein (SNAP-gamma) (N-ethylmaleimide-sensitive factor attachment protein gamma)	extracellular exosome [GO:0070062]; lysosomal membrane [GO:0005765]; mitochondrion [GO:0005739]; myelin sheath [GO:0043209]; SNARE complex [GO:0031201]; soluble NSF attachment protein activity [GO:0005483]; syntaxin binding [GO:0019905]; intra-Golgi vesicle-mediated transport [GO:0006891]; intracellular protein transport [GO:0006886]; membrane fusion [GO:0061025]; protein complex assembly [GO:000…
Q99757	sp|Q99757|THIOM_HUMAN	316398	317205	334143	507738	486616	455884	663568	547027	604393	322480	603121	482940	1	1.87026	7.36253e-05	0.00172968	TRUE	sp|Q99757|THIOM_HUMAN	3	Yes	1375	Thioredoxin, mitochondrial (MTRX) (Mt-Trx) (Thioredoxin-2)	dendrite [GO:0030425]; mitochondrial matrix [GO:0005759]; mitochondrion [GO:0005739]; neuronal cell body [GO:0043025]; nucleolus [GO:0005730]; peptide-methionine (R)-S-oxide reductase activity [GO:0033743]; peptide-methionine (S)-S-oxide reductase activity [GO:0008113]; protein complex binding [GO:0032403]; protein disulfide oxidoreductase activity [GO:0015035]; cell redox homeostasis [GO:0045454…
Q99798	sp|Q99798|ACON_HUMAN	1.76016e+06	2.39786e+06	2.44421e+06	4.02135e+06	3.64475e+06	3.57162e+06	4.56083e+06	4.47027e+06	4.41581e+06	2.1769e+06	4.4819e+06	3.74083e+06	1	2.05885	0.000567824	0.00584648	TRUE	sp|Q99798|ACON_HUMAN	11	Yes	1376	Aconitate hydratase, mitochondrial (Aconitase) (EC 4.2.1.3) (Citrate hydro-lyase)	mitochondrial matrix [GO:0005759]; mitochondrion [GO:0005739]; myelin sheath [GO:0043209]; 3 iron, 4 sulfur cluster binding [GO:0051538]; 4 iron, 4 sulfur cluster binding [GO:0051539]; aconitate hydratase activity [GO:0003994]; iron ion binding [GO:0005506]; citrate metabolic process [GO:0006101]; generation of precursor metabolites and energy [GO:0006091]; isocitrate metabolic process [GO:000610…
Q99829	sp|Q99829|CPNE1_HUMAN	1.86285e+06	2.01535e+06	2.16952e+06	2.74112e+06	2.65309e+06	2.3341e+06	3.32146e+06	3.17691e+06	2.94338e+06	2.01202e+06	3.14335e+06	2.57e+06	1	1.56229	0.00102	0.00821914	TRUE	sp|Q99829|CPNE1_HUMAN	7	Yes	1377	Copine-1 (Chromobindin 17) (Copine I)	azurophil granule membrane [GO:0035577]; cytoplasm [GO:0005737]; cytosol [GO:0005829]; extracellular exosome [GO:0070062]; membrane [GO:0016020]; nuclear membrane [GO:0031965]; nucleoplasm [GO:0005654]; nucleus [GO:0005634]; plasma membrane [GO:0005886]; calcium ion binding [GO:0005509]; calcium-dependent phospholipid binding [GO:0005544]; endopeptidase activity [GO:0004175]; NF-kappaB binding [G…
Q99879	sp|Q99879|H2B1M_HUMAN	3.71687e+06	4.7598e+06	4.88618e+06	7.81561e+06	8.22129e+06	7.72468e+06	7.66781e+06	7.10744e+06	7.29572e+06	4.42159e+06	7.35333e+06	7.91761e+06	1	1.79067	0.000465856	0.00508516	TRUE	sp|Q99879|H2B1M_HUMAN	2	Yes	1381	Histone H2B type 1-M (Histone H2B.e) (H2B/e)	cytosol [GO:0005829]; extracellular exosome [GO:0070062]; nucleoplasm [GO:0005654]; nucleosome [GO:0000786]; nucleus [GO:0005634]; DNA binding [GO:0003677]; protein heterodimerization activity [GO:0046982]; nucleosome assembly [GO:0006334]; protein ubiquitination [GO:0016567]
Q99961	sp|Q99961|SH3G1_HUMAN	166383	230597	96008.6	239353	226195	234343	297837	343459	288122	154439	308894	233234	1	2.0001	0.0468715	0.104801	TRUE	sp|Q99961|SH3G1_HUMAN	2	Yes	1383	Endophilin-A2 (EEN fusion partner of MLL) (Endophilin-2) (Extra eleven-nineteen leukemia fusion gene protein) (EEN) (SH3 domain protein 2B) (SH3 domain-containing GRB2-like protein 1)	cell junction [GO:0030054]; cell projection [GO:0042995]; cytoplasm [GO:0005737]; early endosome membrane [GO:0031901]; podosome [GO:0002102]; synapse [GO:0045202]; cadherin binding [GO:0045296]; GTPase binding [GO:0051020]; identical protein binding [GO:0042802]; lipid binding [GO:0008289]; phosphatase binding [GO:0019902]; central nervous system development [GO:0007417]; signal transduction [GO…
Q9BRK5	sp|Q9BRK5|CAB45_HUMAN	61541.2	90042.9	94320.1	130055	114459	142140	141508	121492	140542	80551.4	134187	128380	1	1.66586	0.0131758	0.0434331	TRUE	sp|Q9BRK5|CAB45_HUMAN	1	Yes	1394	45 kDa calcium-binding protein (Cab45) (Stromal cell-derived factor 4) (SDF-4)	bleb [GO:0032059]; cytoplasm [GO:0005737]; extracellular exosome [GO:0070062]; Golgi apparatus [GO:0005794]; Golgi lumen [GO:0005796]; late endosome [GO:0005770]; membrane [GO:0016020]; plasma membrane [GO:0005886]; calcium ion binding [GO:0005509]; identical protein binding [GO:0042802]; calcium ion regulated exocytosis [GO:0017156]; cerebellum development [GO:0021549]; fat cell differentiation …
Q9BUF5	sp|Q9BUF5|TBB6_HUMAN	4.28907e+06	3.43432e+06	3.56179e+06	5.47514e+06	4.88835e+06	4.77159e+06	6.1389e+06	5.5561e+06	6.18495e+06	3.74361e+06	5.95295e+06	5.03586e+06	1	1.59016	0.00185403	0.011559	TRUE	sp|Q9BUF5|TBB6_HUMAN	4	Yes	1406	Tubulin beta-6 chain (Tubulin beta class V)	cytoplasm [GO:0005737]; extracellular exosome [GO:0070062]; microtubule [GO:0005874]; microtubule cytoskeleton [GO:0015630]; nucleus [GO:0005634]; GTP binding [GO:0005525]; GTPase activity [GO:0003924]; structural constituent of cytoskeleton [GO:0005200]; microtubule-based process [GO:0007017]
Q9BVG4	sp|Q9BVG4|PBDC1_HUMAN	422238	689953	589224	792885	797127	782876	971982	948389	889108	555758	935836	790940	1	1.68389	0.0129185	0.042839	TRUE	sp|Q9BVG4|PBDC1_HUMAN	1	Yes	1409	Protein PBDC1 (Polysaccharide biosynthesis domain-containing protein 1)	cytoplasm [GO:0005737]
Q9BWM7	sp|Q9BWM7|SFXN3_HUMAN	159173	214068	170354	670386	631393	606740	806961	830565	739778	179718	791484	635637	1	4.40404	3.7262e-06	0.000275306	TRUE	sp|Q9BWM7|SFXN3_HUMAN	1	Yes	1415	Sideroflexin-3	integral component of membrane [GO:0016021]; mitochondrial membrane [GO:0031966]; mitochondrion [GO:0005739]; ion transmembrane transporter activity [GO:0015075]; iron ion homeostasis [GO:0055072]
Q9BXS5	sp|Q9BXS5|AP1M1_HUMAN	181030	297379	301813	341272	345575	368142	403815	415565	408172	253279	409155	351468	1	1.61543	0.0341085	0.0844607	TRUE	sp|Q9BXS5|AP1M1_HUMAN	1	Yes	1419	AP-1 complex subunit mu-1 (AP-mu chain family member mu1A) (Adaptor protein complex AP-1 subunit mu-1) (Adaptor-related protein complex 1 subunit mu-1) (Clathrin assembly protein complex 1 mu-1 medium chain 1) (Clathrin coat assembly protein AP47) (Clathrin coat-associated protein AP47) (Golgi adaptor HA1/AP1 adaptin mu-1 subunit) (Mu-adaptin 1) (Mu1A-adaptin)	clathrin adaptor complex [GO:0030131]; clathrin-coated endocytic vesicle membrane [GO:0030669]; cytoplasmic vesicle membrane [GO:0030659]; cytosol [GO:0005829]; extracellular exosome [GO:0070062]; Golgi membrane [GO:0000139]; lysosomal membrane [GO:0005765]; membrane [GO:0016020]; plasma membrane [GO:0005886]; specific granule membrane [GO:0035579]; trans-Golgi network membrane [GO:0032588]; anti…
Q9BY32	sp|Q9BY32|ITPA_HUMAN	69559.4	119397	36539.7	146394	167153	152083	237645	224137	206759	67200.3	222486	154967	1	3.31078	0.0141572	0.0457424	TRUE	sp|Q9BY32|ITPA_HUMAN	1	Yes	1420	Inosine triphosphate pyrophosphatase (ITPase) (Inosine triphosphatase) (EC 3.6.1.9) (Non-canonical purine NTP pyrophosphatase) (Non-standard purine NTP pyrophosphatase) (Nucleoside-triphosphate diphosphatase) (Nucleoside-triphosphate pyrophosphatase) (NTPase) (Putative oncogene protein hlc14-06-p)	cytoplasm [GO:0005737]; cytosol [GO:0005829]; dITP diphosphatase activity [GO:0035870]; identical protein binding [GO:0042802]; ITP diphosphatase activity [GO:0036220]; metal ion binding [GO:0046872]; NADH pyrophosphatase activity [GO:0035529]; nucleoside-triphosphate diphosphatase activity [GO:0047429]; nucleotide binding [GO:0000166]; XTP diphosphatase activity [GO:0036222]; chromosome organiza…
Q9GZU8	sp|Q9GZU8|F192A_HUMAN	81278.2	106688	31949.6	164394	190072	165241	170731	158854	171305	65190.7	166863	172839	1	2.65128	0.0292355	0.0758396	TRUE	sp|Q9GZU8|F192A_HUMAN	1	Yes	1431	Protein FAM192A (NEFA-interacting nuclear protein NIP30)	nucleus [GO:0005634]
Q9GZV4	sp|Q9GZV4|IF5A2_HUMAN	53780.6	66699.3	58857.7	77186.3	68800.5	52972.9	106465	90471.6	82375.5	59545.7	92577.7	65523.2	1	1.55473	0.0241617	0.0666143	TRUE	sp|Q9GZV4|IF5A2_HUMAN	1		1432	Eukaryotic translation initiation factor 5A-2 (eIF-5A-2) (eIF-5A2) (Eukaryotic initiation factor 5A isoform 2)	cytosol [GO:0005829]; endoplasmic reticulum membrane [GO:0005789]; intracellular membrane-bounded organelle [GO:0043231]; nuclear pore [GO:0005643]; ribosome binding [GO:0043022]; translation elongation factor activity [GO:0003746]; mRNA transport [GO:0051028]; peptidyl-lysine modification to peptidyl-hypusine [GO:0008612]; polyamine homeostasis [GO:0010509]; positive regulation of cell prolifera…
Q9H0E2	sp|Q9H0E2|TOLIP_HUMAN	75325.3	171456	101201	269555	241173	290571	374005	275691	356407	109335	332467	266323	1	3.04081	0.00470888	0.0212857	TRUE	sp|Q9H0E2|TOLIP_HUMAN	1	Yes	1436	Toll-interacting protein	azurophil granule lumen [GO:0035578]; cytoplasm [GO:0005737]; cytosol [GO:0005829]; extracellular exosome [GO:0070062]; extracellular region [GO:0005576]; interleukin-1 receptor complex [GO:0045323]; interleukin-18 receptor complex [GO:0045092]; nuclear body [GO:0016604]; perinuclear region of cytoplasm [GO:0048471]; specific granule lumen [GO:0035580]; interleukin-1, Type I receptor binding [GO:…
Q9H173	sp|Q9H173|SIL1_HUMAN	104229	45767.4	135154	157456	142328	137584	207244	214704	192065	86388.8	204452	145548	1	2.36664	0.0494993	0.108781	TRUE	sp|Q9H173|SIL1_HUMAN	1	Yes	1440	Nucleotide exchange factor SIL1 (BiP-associated protein) (BAP)	endoplasmic reticulum [GO:0005783]; endoplasmic reticulum lumen [GO:0005788]; extracellular space [GO:0005615]; unfolded protein binding [GO:0051082]; intracellular protein transport [GO:0006886]; protein folding [GO:0006457]
Q9H3H3	sp|Q9H3H3|CK068_HUMAN	239006	382427	273016	711251	610402	704073	713748	906780	731392	292224	779349	673626	1	2.66696	0.000734721	0.00669681	TRUE	sp|Q9H3H3|CK068_HUMAN	2	Yes	1450	UPF0696 protein C11orf68 (Basophilic leukemia-expressed protein Bles03) (Protein p5326)	RNA binding [GO:0003723]
Q9H3K6	sp|Q9H3K6|BOLA2_HUMAN	85695.6	135218	122963	193710	187067	178418	258326	240353	224238	112527	240571	186293	1	2.1379	0.00199772	0.0121239	TRUE	sp|Q9H3K6|BOLA2_HUMAN	1	Yes	1451	BolA-like protein 2	cytoplasm [GO:0005737]; extracellular exosome [GO:0070062]; nucleus [GO:0005634]; [2Fe-2S] cluster assembly [GO:0044571]; protein maturation by iron-sulfur cluster transfer [GO:0097428]
Q9H4M9	sp|Q9H4M9|EHD1_HUMAN	651859	1.13565e+06	1.21148e+06	1.40569e+06	1.58838e+06	1.55808e+06	1.92379e+06	1.65417e+06	1.72595e+06	964358	1.76436e+06	1.51523e+06	1	1.82958	0.026796	0.0715132	TRUE	sp|Q9H4M9|EHD1_HUMAN	4	Yes	1454	EH domain-containing protein 1 (PAST homolog 1) (hPAST1) (Testilin)	ciliary pocket membrane [GO:0020018]; early endosome membrane [GO:0031901]; endosome membrane [GO:0010008]; extracellular exosome [GO:0070062]; lipid particle [GO:0005811]; membrane [GO:0016020]; plasma membrane [GO:0005886]; platelet dense tubular network membrane [GO:0031095]; recycling endosome membrane [GO:0055038]; ATP binding [GO:0005524]; cadherin binding [GO:0045296]; calcium ion binding …
Q9H845	sp|Q9H845|ACAD9_HUMAN	119163	184371	221114	273150	329262	258945	445651	399493	368792	169362	403424	285573	1	2.38202	0.00584875	0.0249098	TRUE	sp|Q9H845|ACAD9_HUMAN	1	Yes	1461	Acyl-CoA dehydrogenase family member 9, mitochondrial (ACAD-9) (EC 1.3.99.-)	dendrite [GO:0030425]; mitochondrial inner membrane [GO:0005743]; mitochondrion [GO:0005739]; nucleus [GO:0005634]; acyl-CoA dehydrogenase activity [GO:0003995]; flavin adenine dinucleotide binding [GO:0050660]; mitochondrial respiratory chain complex I assembly [GO:0032981]
Q9H8S9	sp|Q9H8S9|MOB1A_HUMAN	333949	525562	536278	535977	575875	563396	837665	784306	738515	454881	785787	558165	1	1.72746	0.0159858	0.0499333	TRUE	sp|Q9H8S9|MOB1A_HUMAN	1	Yes	1462	MOB kinase activator 1A (Mob1 alpha) (Mob1A) (Mob1 homolog 1B) (Mps one binder kinase activator-like 1B)	cytosol [GO:0005829]; extracellular exosome [GO:0070062]; nucleolus [GO:0005730]; nucleus [GO:0005634]; metal ion binding [GO:0046872]; hippo signaling [GO:0035329]
Q9HA64	sp|Q9HA64|KT3K_HUMAN	47382.4	75818.5	57315	86258.8	77963.6	94677.5	101263	113602	109417	59050	107971	86029.5	1	1.82847	0.00775776	0.0305188	TRUE	sp|Q9HA64|KT3K_HUMAN	1	Yes	1469	Ketosamine-3-kinase (EC 2.7.1.-) (Fructosamine-3-kinase-related protein) (FN3K-RP) (FN3K-related protein)	cytosol [GO:0005829]; kinase activity [GO:0016301]; post-translational protein modification [GO:0043687]
Q9HDC9	sp|Q9HDC9|APMAP_HUMAN	833020	1.31058e+06	1.17255e+06	1.99586e+06	1.92022e+06	2.12941e+06	2.29818e+06	2.38785e+06	2.3222e+06	1.0858e+06	2.33577e+06	2.01332e+06	1	2.15119	0.00120164	0.00886877	TRUE	sp|Q9HDC9|APMAP_HUMAN	4	Yes	1476	Adipocyte plasma membrane-associated protein (Protein BSCv)	cell surface [GO:0009986]; endoplasmic reticulum [GO:0005783]; extracellular exosome [GO:0070062]; integral component of membrane [GO:0016021]; membrane [GO:0016020]; arylesterase activity [GO:0004064]; strictosidine synthase activity [GO:0016844]; biosynthetic process [GO:0009058]
Q9NP72	sp|Q9NP72|RAB18_HUMAN	184039	409137	399258	640158	593565	554761	828021	789458	852750	310941	822995	595142	1	2.64679	0.0112825	0.0392066	TRUE	sp|Q9NP72|RAB18_HUMAN	2	Yes	1477	Ras-related protein Rab-18	cytosol [GO:0005829]; endoplasmic reticulum membrane [GO:0005789]; endoplasmic reticulum tubular network [GO:0071782]; extracellular exosome [GO:0070062]; Golgi apparatus [GO:0005794]; intracellular [GO:0005622]; plasma membrane [GO:0005886]; secretory granule membrane [GO:0030667]; GDP binding [GO:0019003]; GTP binding [GO:0005525]; GTPase activity [GO:0003924]; brain development [GO:0007420]; e…
Q9NQ29	sp|Q9NQ29|LUC7L_HUMAN	110628	151847	134654	340013	294827	323919	324964	291121	339844	131269	317977	319031	1	2.43036	9.20937e-05	0.00202121	TRUE	sp|Q9NQ29|LUC7L_HUMAN	1	Yes	1484	Putative RNA-binding protein Luc7-like 1 (Putative SR protein LUC7B1) (SR+89)	U1 snRNP [GO:0005685]; U2-type prespliceosome [GO:0071004]; identical protein binding [GO:0042802]; mRNA binding [GO:0003729]; RS domain binding [GO:0050733]; mRNA splice site selection [GO:0006376]; negative regulation of striated muscle tissue development [GO:0045843]
Q9NQC3	sp|Q9NQC3|RTN4_HUMAN	4.07458e+06	5.43663e+06	5.61353e+06	5.63787e+06	6.22151e+06	5.92567e+06	7.86502e+06	7.54585e+06	7.46758e+06	4.99133e+06	7.62423e+06	5.92356e+06	1	1.5275	0.00814767	0.0315975	TRUE	sp|Q9NQC3|RTN4_HUMAN	7	Yes	1486	Reticulon-4 (Foocen) (Neurite outgrowth inhibitor) (Nogo protein) (Neuroendocrine-specific protein) (NSP) (Neuroendocrine-specific protein C homolog) (RTN-x) (Reticulon-5)	cell projection [GO:0042995]; endoplasmic reticulum [GO:0005783]; endoplasmic reticulum membrane [GO:0005789]; endoplasmic reticulum tubular network [GO:0071782]; extracellular exosome [GO:0070062]; integral component of endoplasmic reticulum membrane [GO:0030176]; intracellular [GO:0005622]; nuclear envelope [GO:0005635]; plasma membrane [GO:0005886]; postsynaptic density [GO:0014069]; cadherin …
Q9NR28	sp|Q9NR28|DBLOH_HUMAN	346114	393605	391818	613978	573947	629822	758278	655807	639009	376520	682397	605454	1	1.81238	0.000137071	0.00247799	TRUE	sp|Q9NR28|DBLOH_HUMAN	2	Yes	1492	Diablo homolog, mitochondrial (Direct IAP-binding protein with low pI) (Second mitochondria-derived activator of caspase) (Smac)	CD40 receptor complex [GO:0035631]; cytoplasmic side of plasma membrane [GO:0009898]; cytosol [GO:0005829]; mitochondrial intermembrane space [GO:0005758]; mitochondrion [GO:0005739]; activation of cysteine-type endopeptidase activity involved in apoptotic process [GO:0006919]; activation of cysteine-type endopeptidase activity involved in apoptotic process by cytochrome c [GO:0008635]; apoptotic…
Q9NR45	sp|Q9NR45|SIAS_HUMAN	424194	461561	490565	735274	570109	703878	730375	703057	840525	457963	755722	665735	1	1.65018	0.00265168	0.0145494	TRUE	sp|Q9NR45|SIAS_HUMAN	2	Yes	1495	Sialic acid synthase (N-acetylneuraminate synthase) (EC 2.5.1.56) (N-acetylneuraminate-9-phosphate synthase) (EC 2.5.1.57) (N-acetylneuraminic acid phosphate synthase) (N-acetylneuraminic acid synthase)	cytoplasm [GO:0005737]; cytosol [GO:0005829]; extracellular exosome [GO:0070062]; N-acetylneuraminate synthase activity [GO:0050462]; N-acylneuraminate cytidylyltransferase activity [GO:0008781]; N-acylneuraminate-9-phosphate synthase activity [GO:0047444]; carbohydrate biosynthetic process [GO:0016051]; CMP-N-acetylneuraminate biosynthetic process [GO:0006055]
Q9NRV9	sp|Q9NRV9|HEBP1_HUMAN	85554	79931.5	98862.2	162985	146235	143589	189321	167358	154351	87766.6	169740	150698	1	1.93399	0.000314499	0.00417229	TRUE	sp|Q9NRV9|HEBP1_HUMAN	1	Yes	1497	Heme-binding protein 1 (p22HBP)	cytoplasm [GO:0005737]; extracellular exosome [GO:0070062]; extracellular region [GO:0005576]; heme binding [GO:0020037]; circadian rhythm [GO:0007623]
Q9NS69	sp|Q9NS69|TOM22_HUMAN	620713	839768	829800	1.10285e+06	989376	984772	1.30243e+06	1.25388e+06	1.09882e+06	756266	1.21519e+06	1.02425e+06	1	1.60684	0.00717712	0.0288469	TRUE	sp|Q9NS69|TOM22_HUMAN	5	Yes	1499	Mitochondrial import receptor subunit TOM22 homolog (hTom22) (1C9-2) (Translocase of outer membrane 22 kDa subunit homolog)	integral component of membrane [GO:0016021]; integral component of mitochondrial outer membrane [GO:0031307]; membrane [GO:0016020]; mitochondrial inner membrane [GO:0005743]; mitochondrial outer membrane [GO:0005741]; mitochondrial outer membrane translocase complex [GO:0005742]; protein transmembrane transporter activity [GO:0008320]; macroautophagy [GO:0016236]; protein import into mitochondri…
Q9NUQ9	sp|Q9NUQ9|FA49B_HUMAN	946672	941330	793555	1.18993e+06	1.26628e+06	1.26434e+06	1.57829e+06	1.49311e+06	1.49384e+06	890922	1.52123e+06	1.23967e+06	1	1.70748	0.000152112	0.0026157	TRUE	sp|Q9NUQ9|FA49B_HUMAN	5	Yes	1509	Protein FAM49B (L1)	cilium [GO:0005929]; extracellular exosome [GO:0070062]; extracellular region [GO:0005576]; membrane [GO:0016020]; platelet alpha granule lumen [GO:0031093]; MHC class Ib protein binding, via antigen binding groove [GO:0023030]; platelet degranulation [GO:0002576]; positive regulation of interferon-gamma production [GO:0032729]; positive regulation of memory T cell activation [GO:2000568]; positi…
Q9NVD7	sp|Q9NVD7|PARVA_HUMAN	117212	185523	194084	237191	209982	228541	267948	284089	256646	161605	269327	224948	1	1.66658	0.0257499	0.0697254	TRUE	sp|Q9NVD7|PARVA_HUMAN	1	Yes	1511	Alpha-parvin (Actopaxin) (CH-ILKBP) (Calponin-like integrin-linked kinase-binding protein) (Matrix-remodeling-associated protein 2)	cytoskeleton [GO:0005856]; cytosol [GO:0005829]; focal adhesion [GO:0005925]; plasma membrane [GO:0005886]; Z disc [GO:0030018]; actin binding [GO:0003779]; cadherin binding [GO:0045296]; actin cytoskeleton reorganization [GO:0031532]; actin-mediated cell contraction [GO:0070252]; cilium assembly [GO:0060271]; establishment or maintenance of cell polarity [GO:0007163]; heterotypic cell-cell adhes…
Q9NY33	sp|Q9NY33|DPP3_HUMAN	642031	606540	561874	1.07377e+06	1.11007e+06	1.20053e+06	1.04456e+06	1.09128e+06	1.18258e+06	602584	1.10467e+06	1.12688e+06	1	1.87008	2.68444e-05	0.000932842	TRUE	sp|Q9NY33|DPP3_HUMAN	6	Yes	1523	Dipeptidyl peptidase 3 (EC 3.4.14.4) (Dipeptidyl aminopeptidase III) (Dipeptidyl arylamidase III) (Dipeptidyl peptidase III) (DPP III) (Enkephalinase B)	cytoplasm [GO:0005737]; cytosol [GO:0005829]; extracellular exosome [GO:0070062]; nuclear speck [GO:0016607]; plasma membrane [GO:0005886]; dipeptidyl-peptidase activity [GO:0008239]; metallopeptidase activity [GO:0008237]; zinc ion binding [GO:0008270]; proteolysis [GO:0006508]
Q9NYL9	sp|Q9NYL9|TMOD3_HUMAN	866526	1.05124e+06	1.60599e+06	1.34927e+06	1.54425e+06	1.59016e+06	2.12874e+06	1.96559e+06	2.09206e+06	1.13521e+06	2.06093e+06	1.4908e+06	1	1.81547	0.0243063	0.0668799	TRUE	sp|Q9NYL9|TMOD3_HUMAN	4	Yes	1524	Tropomodulin-3 (Ubiquitous tropomodulin) (U-Tmod)	cell-cell adherens junction [GO:0005913]; striated muscle thin filament [GO:0005865]; actin binding [GO:0003779]; cadherin binding involved in cell-cell adhesion [GO:0098641]; tropomyosin binding [GO:0005523]; actin filament organization [GO:0007015]; erythrocyte development [GO:0048821]; muscle contraction [GO:0006936]; myofibril assembly [GO:0030239]; pointed-end actin filament capping [GO:0051…
Q9NZ08	sp|Q9NZ08|ERAP1_HUMAN	158319	208758	195960	439375	407768	405171	389529	457320	460197	186401	434411	417153	1	2.33052	8.92182e-05	0.00198421	TRUE	sp|Q9NZ08|ERAP1_HUMAN	2	Yes	1527	Endoplasmic reticulum aminopeptidase 1 (EC 3.4.11.-) (ARTS-1) (Adipocyte-derived leucine aminopeptidase) (A-LAP) (Aminopeptidase PILS) (Puromycin-insensitive leucyl-specific aminopeptidase) (PILS-AP) (Type 1 tumor necrosis factor receptor shedding aminopeptidase regulator)	cytosol [GO:0005829]; endoplasmic reticulum [GO:0005783]; endoplasmic reticulum lumen [GO:0005788]; endoplasmic reticulum membrane [GO:0005789]; extracellular exosome [GO:0070062]; extracellular region [GO:0005576]; extracellular space [GO:0005615]; integral component of membrane [GO:0016021]; membrane [GO:0016020]; plasma membrane [GO:0005886]; aminopeptidase activity [GO:0004177]; endopeptidase…
Q9NZN4	sp|Q9NZN4|EHD2_HUMAN	210986	241017	253883	428337	428992	291761	625631	621095	714753	234591	652445	377069	1	2.7812	0.00043992	0.00492474	TRUE	sp|Q9NZN4|EHD2_HUMAN	1	Yes	1532	EH domain-containing protein 2 (PAST homolog 2)	caveola [GO:0005901]; cytosol [GO:0005829]; endosome membrane [GO:0010008]; extracellular exosome [GO:0070062]; extrinsic component of membrane [GO:0019898]; intercellular bridge [GO:0045171]; microtubule cytoskeleton [GO:0015630]; nucleus [GO:0005634]; perinuclear region of cytoplasm [GO:0048471]; plasma membrane [GO:0005886]; recycling endosome membrane [GO:0055038]; ATP binding [GO:0005524]; c…
Q9NZT2	sp|Q9NZT2|OGFR_HUMAN	163984	261869	238754	254270	244656	273299	341365	292321	373643	217243	334076	257136	1	1.5378	0.0474202	0.105463	TRUE	sp|Q9NZT2|OGFR_HUMAN	2	Yes	1533	Opioid growth factor receptor (OGFr) (Protein 7-60) (Zeta-type opioid receptor)	cytoplasm [GO:0005737]; membrane [GO:0016020]; nucleus [GO:0005634]; opioid receptor activity [GO:0004985]; regulation of cell growth [GO:0001558]
Q9P2J5	sp|Q9P2J5|SYLC_HUMAN	766111	990740	977835	1.1178e+06	1.18652e+06	1.18111e+06	1.55964e+06	1.71717e+06	1.4844e+06	905397	1.58415e+06	1.16139e+06	1	1.74967	0.00114794	0.0086251	TRUE	sp|Q9P2J5|SYLC_HUMAN	4	Yes	1540	Leucine--tRNA ligase, cytoplasmic (EC 6.1.1.4) (Leucyl-tRNA synthetase) (LeuRS)	aminoacyl-tRNA synthetase multienzyme complex [GO:0017101]; cytoplasm [GO:0005737]; cytosol [GO:0005829]; endomembrane system [GO:0012505]; endoplasmic reticulum [GO:0005783]; lysosome [GO:0005764]; nuclear body [GO:0016604]; aminoacyl-tRNA editing activity [GO:0002161]; ATP binding [GO:0005524]; GTPase activator activity [GO:0005096]; leucine-tRNA ligase activity [GO:0004823]; valine-tRNA ligase…
Q9UDW1	sp|Q9UDW1|QCR9_HUMAN	269949	413560	364534	551321	567295	538749	711695	682297	698206	343969	697296	552332	1	2.0272	0.00141045	0.00964196	TRUE	sp|Q9UDW1|QCR9_HUMAN	1	Yes	1552	Cytochrome b-c1 complex subunit 9 (Complex III subunit 9) (Complex III subunit X) (Cytochrome c1 non-heme 7 kDa protein) (Ubiquinol-cytochrome c reductase complex 7.2 kDa protein)	extracellular exosome [GO:0070062]; mitochondrial inner membrane [GO:0005743]; mitochondrial respiratory chain complex III [GO:0005750]; ubiquinol-cytochrome-c reductase activity [GO:0008121]; aerobic respiration [GO:0009060]; mitochondrial electron transport, ubiquinol to cytochrome c [GO:0006122]; mitochondrial respiratory chain complex III assembly [GO:0034551]
Q9UG63	sp|Q9UG63|ABCF2_HUMAN	146407	194705	204762	411166	313153	352072	347662	360311	387415	180051	364757	356562	1	2.02585	0.0010392	0.00829374	TRUE	sp|Q9UG63|ABCF2_HUMAN	1	Yes	1554	ATP-binding cassette sub-family F member 2 (Iron-inhibited ABC transporter 2)	ATP-binding cassette (ABC) transporter complex [GO:0043190]; membrane [GO:0016020]; mitochondrial envelope [GO:0005740]; ATP binding [GO:0005524]; ATPase activity [GO:0016887]; transporter activity [GO:0005215]; transport [GO:0006810]
Q9UHD1	sp|Q9UHD1|CHRD1_HUMAN	244397	224575	223007	273216	404597	386616	278642	316369	292444	230458	295412	349625	1	1.51709	0.0233986	0.0658008	TRUE	sp|Q9UHD1|CHRD1_HUMAN	1	Yes	1557	Cysteine and histidine-rich domain-containing protein 1 (CHORD domain-containing protein 1) (CHORD-containing protein 1) (CHP-1) (Protein morgana)	ADP binding [GO:0043531]; ATP binding [GO:0005524]; Hsp90 protein binding [GO:0051879]; zinc ion binding [GO:0008270]; chaperone-mediated protein folding [GO:0061077]; negative regulation of Rho-dependent protein serine/threonine kinase activity [GO:2000299]; regulation of cellular response to heat [GO:1900034]; regulation of centrosome duplication [GO:0010824]
Q9UIA9	sp|Q9UIA9|XPO7_HUMAN	67277.4	169905	176461	272447	255062	244621	291098	312543	286200	126350	296396	257123	1	2.34584	0.0347842	0.0855754	TRUE	sp|Q9UIA9|XPO7_HUMAN	1	Yes	1566	Exportin-7 (Exp7) (Ran-binding protein 16)	cytoplasm [GO:0005737]; nuclear pore [GO:0005643]; nucleus [GO:0005634]; nuclear export signal receptor activity [GO:0005049]; Ran GTPase binding [GO:0008536]; mRNA transport [GO:0051028]; protein export from nucleus [GO:0006611]
Q9UK76	sp|Q9UK76|HN1_HUMAN	897234	589127	393732	1.21675e+06	1.46561e+06	1.40957e+06	1.75115e+06	1.88414e+06	1.84096e+06	592614	1.82457e+06	1.35968e+06	1	3.07885	0.00340312	0.0174123	TRUE	sp|Q9UK76|HN1_HUMAN	3	Yes	1575	Jupiter microtubule associated homolog 1 (Androgen-regulated protein 2) (Hematological and neurological expressed 1 protein) [Cleaved into: Jupiter microtubule associated homolog 1, N-terminally processed]	nuclear membrane [GO:0031965]; nucleolus [GO:0005730]; nucleus [GO:0005634]
Q9UKK3	sp|Q9UKK3|PARP4_HUMAN	75574.7	25115.7	83989.6	197878	186662	173354	193786	189179	214552	54222.9	198873	185693	1	3.66769	0.0108322	0.0381828	TRUE	sp|Q9UKK3|PARP4_HUMAN	1	Yes	1577	Poly [ADP-ribose] polymerase 4 (PARP-4) (EC 2.4.2.30) (193 kDa vault protein) (ADP-ribosyltransferase diphtheria toxin-like 4) (ARTD4) (PARP-related/IalphaI-related H5/proline-rich) (PH5P) (Vault poly(ADP-ribose) polymerase) (VPARP)	cytoplasm [GO:0005737]; cytosol [GO:0005829]; extracellular exosome [GO:0070062]; intracellular ribonucleoprotein complex [GO:0030529]; membrane [GO:0016020]; nucleus [GO:0005634]; spindle microtubule [GO:0005876]; DNA binding [GO:0003677]; enzyme binding [GO:0019899]; NAD+ ADP-ribosyltransferase activity [GO:0003950]; cell death [GO:0008219]; cellular protein modification process [GO:0006464]; c…
Q9UNL2	sp|Q9UNL2|SSRG_HUMAN	367645	744395	803434	984929	923863	956247	1.11198e+06	1.28168e+06	1.15323e+06	603570	1.18013e+06	954687	1	1.95525	0.0439792	0.100765	TRUE	sp|Q9UNL2|SSRG_HUMAN	1	Yes	1594	Translocon-associated protein subunit gamma (TRAP-gamma) (Signal sequence receptor subunit gamma) (SSR-gamma)	endoplasmic reticulum membrane [GO:0005789]; integral component of membrane [GO:0016021]; intracellular [GO:0005622]; SRP-dependent cotranslational protein targeting to membrane [GO:0006614]
Q9UNZ2	sp|Q9UNZ2|NSF1C_HUMAN	418431	567742	486724	841188	598832	694659	875957	829180	666032	487176	785011	704677	1	1.61135	0.0221509	0.0629433	TRUE	sp|Q9UNZ2|NSF1C_HUMAN	3	Yes	1599	NSFL1 cofactor p47 (UBX domain-containing protein 2C) (p97 cofactor p47)	chromosome [GO:0005694]; cytosol [GO:0005829]; Golgi stack [GO:0005795]; intermediate filament cytoskeleton [GO:0045111]; nucleoplasm [GO:0005654]; nucleus [GO:0005634]; plasma membrane [GO:0005886]; VCP-NSFL1C complex [GO:1990730]; ATPase binding [GO:0051117]; phospholipid binding [GO:0005543]; protein phosphatase regulator activity [GO:0019888]; ubiquitin binding [GO:0043130]; autophagosome ass…
Q9UQ35	sp|Q9UQ35|SRRM2_HUMAN	143056	120602	192180	290074	288212	258925	249770	313019	274736	149115	277977	278697	1	1.869	0.00386104	0.0188444	TRUE	sp|Q9UQ35|SRRM2_HUMAN	2	Yes	1602	Serine/arginine repetitive matrix protein 2 (300 kDa nuclear matrix antigen) (Serine/arginine-rich splicing factor-related nuclear matrix protein of 300 kDa) (SR-related nuclear matrix protein of 300 kDa) (Ser/Arg-related nuclear matrix protein of 300 kDa) (Splicing coactivator subunit SRm300) (Tax-responsive enhancer element-binding protein 803) (TaxREB803)	Cajal body [GO:0015030]; catalytic step 2 spliceosome [GO:0071013]; nuclear speck [GO:0016607]; nucleoplasm [GO:0005654]; C2H2 zinc finger domain binding [GO:0070742]; protein N-terminus binding [GO:0047485]; RNA binding [GO:0003723]; mRNA splicing, via spliceosome [GO:0000398]
Q9UQB8	sp|Q9UQB8|BAIP2_HUMAN	108096	196150	198183	277112	264575	268797	318838	284598	337992	161369	313018	270111	1	1.93976	0.0179065	0.0537414	TRUE	sp|Q9UQB8|BAIP2_HUMAN	1	Yes	1604	Brain-specific angiogenesis inhibitor 1-associated protein 2 (BAI-associated protein 2) (BAI1-associated protein 2) (Protein BAP2) (Fas ligand-associated factor 3) (FLAF3) (Insulin receptor substrate p53/p58) (IRS-58) (IRSp53/58) (Insulin receptor substrate protein of 53 kDa) (IRSp53) (Insulin receptor substrate p53)	cell-cell adherens junction [GO:0005913]; cytoplasm [GO:0005737]; cytosol [GO:0005829]; dendritic shaft [GO:0043198]; dendritic spine cytoplasm [GO:0061846]; excitatory synapse [GO:0060076]; extracellular exosome [GO:0070062]; filopodium [GO:0030175]; Golgi apparatus [GO:0005794]; microtubule [GO:0005874]; neuron projection branch point [GO:0061845]; neuron projection terminus [GO:0044306]; neuro…
Q9Y230	sp|Q9Y230|RUVB2_HUMAN	1.20605e+06	1.75221e+06	1.50773e+06	1.78427e+06	1.94375e+06	1.78742e+06	2.4119e+06	2.29133e+06	2.3007e+06	1.47149e+06	2.33401e+06	1.837e+06	1	1.58615	0.00734552	0.0292418	TRUE	sp|Q9Y230|RUVB2_HUMAN	4	Yes	1607	RuvB-like 2 (EC 3.6.4.12) (48 kDa TATA box-binding protein-interacting protein) (48 kDa TBP-interacting protein) (51 kDa erythrocyte cytosolic protein) (ECP-51) (INO80 complex subunit J) (Repressing pontin 52) (Reptin 52) (TIP49b) (TIP60-associated protein 54-beta) (TAP54-beta)	centrosome [GO:0005813]; cytosol [GO:0005829]; extracellular exosome [GO:0070062]; Ino80 complex [GO:0031011]; intracellular [GO:0005622]; intracellular ribonucleoprotein complex [GO:0030529]; membrane [GO:0016020]; MLL1 complex [GO:0071339]; NuA4 histone acetyltransferase complex [GO:0035267]; nuclear euchromatin [GO:0005719]; nuclear matrix [GO:0016363]; nucleoplasm [GO:0005654]; nucleus [GO:00…
Q9Y277	sp|Q9Y277|VDAC3_HUMAN	4.30919e+06	6.39614e+06	6.3953e+06	8.23968e+06	8.11309e+06	8.04983e+06	1.11665e+07	1.08969e+07	1.03804e+07	5.60693e+06	1.08096e+07	8.13382e+06	1	1.9279	0.00282153	0.0151328	TRUE	sp|Q9Y277|VDAC3_HUMAN	2	Yes	1612	Voltage-dependent anion-selective channel protein 3 (VDAC-3) (hVDAC3) (Outer mitochondrial membrane protein porin 3)	extracellular exosome [GO:0070062]; mitochondrial inner membrane [GO:0005743]; mitochondrial outer membrane [GO:0005741]; mitochondrion [GO:0005739]; nucleus [GO:0005634]; pore complex [GO:0046930]; nucleotide binding [GO:0000166]; porin activity [GO:0015288]; voltage-gated anion channel activity [GO:0008308]; adenine transport [GO:0015853]; behavioral fear response [GO:0001662]; learning [GO:000…
Q9Y281	sp|Q9Y281|COF2_HUMAN	102002	184286	188839	321650	354432	334586	266763	312245	296121	152545	291091	336621	1	2.20671	0.00761394	0.030024	TRUE	sp|Q9Y281|COF2_HUMAN	1	Yes	1613	Cofilin-2 (Cofilin, muscle isoform)	actin cytoskeleton [GO:0015629]; extracellular exosome [GO:0070062]; extracellular space [GO:0005615]; I band [GO:0031674]; nuclear matrix [GO:0016363]; Z disc [GO:0030018]; actin filament binding [GO:0051015]; actin filament depolymerization [GO:0030042]; actin filament fragmentation [GO:0030043]; muscle cell cellular homeostasis [GO:0046716]; positive regulation of actin filament depolymerizati…
Q9Y2D5	sp|Q9Y2D5|AKAP2_HUMAN	125804	181347	185205	423691	445964	404094	506933	439389	451760	161666	465124	424239	1	2.87707	0.000134191	0.00247799	TRUE	sp|Q9Y2D5|AKAP2_HUMAN	1	Yes	1617	A-kinase anchor protein 2 (AKAP-2) (AKAP-KL) (Protein kinase A-anchoring protein 2) (PRKA2)
Q9Y2Q3	sp|Q9Y2Q3|GSTK1_HUMAN	38600.6	36277.3	106516	552882	487391	518352	874338	863295	863832	53033.3	867140	518854	1	16.3509	0.000146963	0.00258037	TRUE	sp|Q9Y2Q3|GSTK1_HUMAN	1	Yes	1619	Glutathione S-transferase kappa 1 (EC 2.5.1.18) (GST 13-13) (GST class-kappa) (GSTK1-1) (hGSTK1) (Glutathione S-transferase subunit 13)	extracellular exosome [GO:0070062]; intracellular [GO:0005622]; membrane [GO:0016020]; mitochondrial inner membrane [GO:0005743]; mitochondrial matrix [GO:0005759]; peroxisome [GO:0005777]; glutathione peroxidase activity [GO:0004602]; glutathione transferase activity [GO:0004364]; protein disulfide oxidoreductase activity [GO:0015035]; receptor binding [GO:0005102]; epithelial cell differentiati…
Q9Y2R0	sp|Q9Y2R0|COA3_HUMAN	169153	255740	213754	378165	377421	377566	472568	406429	471983	209893	449219	377717	1	2.14023	0.000875927	0.00739413	TRUE	sp|Q9Y2R0|COA3_HUMAN	1	Yes	1620	Cytochrome c oxidase assembly factor 3 homolog, mitochondrial (Coiled-coil domain-containing protein 56) (Mitochondrial translation regulation assembly intermediate of cytochrome c oxidase protein of 12 kDa)	integral component of mitochondrial inner membrane [GO:0031305]; mitochondrion [GO:0005739]; mitochondrial respiratory chain complex IV assembly [GO:0033617]; positive regulation of mitochondrial translation [GO:0070131]
Q9Y3B2	sp|Q9Y3B2|EXOS1_HUMAN	15978.2	18218.5	57030.7	65086.7	82507.8	57854.7	114955	93182.5	78055.6	25510.3	94208.2	67729.1	1	3.69294	0.0238819	0.0663748	TRUE	sp|Q9Y3B2|EXOS1_HUMAN	1	Yes	1630	Exosome complex component CSL4 (Exosome component 1)	cytoplasm [GO:0005737]; cytosol [GO:0005829]; exosome (RNase complex) [GO:0000178]; nuclear exosome (RNase complex) [GO:0000176]; nucleolus [GO:0005730]; nucleoplasm [GO:0005654]; RNA binding [GO:0003723]; exonucleolytic nuclear-transcribed mRNA catabolic process involved in deadenylation-dependent decay [GO:0043928]; regulation of mRNA stability [GO:0043488]; rRNA processing [GO:0006364]
Q9Y3C4	sp|Q9Y3C4|TPRKB_HUMAN	115365	83369.3	53926.2	115755	158832	176615	147760	132339	182280	80345.1	152755	148082	1	1.90123	0.0461938	0.104123	TRUE	sp|Q9Y3C4|TPRKB_HUMAN	2	Yes	1631	EKC/KEOPS complex subunit TPRKB (PRPK-binding protein) (TP53RK-binding protein)	cytosol [GO:0005829]; EKC/KEOPS complex [GO:0000408]; nucleus [GO:0005634]; protein kinase binding [GO:0019901]; tRNA processing [GO:0008033]
Q9Y3D7	sp|Q9Y3D7|TIM16_HUMAN	62639.6	86173.8	63835.5	102891	154298	140565	183457	153930	160632	70107.1	165538	130679	1	2.36121	0.0020155	0.0121327	TRUE	sp|Q9Y3D7|TIM16_HUMAN	1	Yes	1634	Mitochondrial import inner membrane translocase subunit TIM16 (Mitochondria-associated granulocyte macrophage CSF-signaling molecule) (Presequence translocated-associated motor subunit PAM16)	extrinsic component of mitochondrial inner membrane [GO:0031314]; mitochondrial matrix [GO:0005759]; presequence translocase-associated import motor [GO:0001405]; protein complex [GO:0043234]; negative regulation of ATPase activity [GO:0032780]; ossification [GO:0001503]; protein import into mitochondrial matrix [GO:0030150]
Q9Y3E5	sp|Q9Y3E5|PTH2_HUMAN	273737	178354	294008	438049	383767	337724	503196	575944	563552	243029	546618	384342	1	2.24919	0.00418983	0.0200248	TRUE	sp|Q9Y3E5|PTH2_HUMAN	4	Yes	1636	Peptidyl-tRNA hydrolase 2, mitochondrial (PTH 2) (EC 3.1.1.29) (Bcl-2 inhibitor of transcription 1)	cytosol [GO:0005829]; membrane [GO:0016020]; mitochondrion [GO:0005739]; aminoacyl-tRNA hydrolase activity [GO:0004045]; apoptotic process [GO:0006915]; negative regulation of anoikis [GO:2000811]; negative regulation of gene expression [GO:0010629]; positive regulation of anoikis [GO:2000210]
Q9Y3I1	sp|Q9Y3I1|FBX7_HUMAN	99848.6	162752	151405	211895	200670	252594	250969	245835	258495	135001	251713	220635	1	1.86453	0.00892452	0.033525	TRUE	sp|Q9Y3I1|FBX7_HUMAN	1	Yes	1639	F-box only protein 7	classical Lewy body [GO:0097414]; cytoplasm [GO:0005737]; cytosol [GO:0005829]; glial cytoplasmic inclusion [GO:0097409]; Lewy body core [GO:1990037]; Lewy body corona [GO:1990038]; Lewy neurite [GO:0097462]; mitochondrion [GO:0005739]; nucleus [GO:0005634]; protein complex [GO:0043234]; SCF ubiquitin ligase complex [GO:0019005]; ubiquitin ligase complex [GO:0000151]; protein heterodimerization a…
Q9Y4Z0	sp|Q9Y4Z0|LSM4_HUMAN	59698	21272.1	116293	216024	190696	176232	210985	211762	226679	52857.6	216357	193631	1	4.0932	0.0238577	0.0663748	TRUE	sp|Q9Y4Z0|LSM4_HUMAN	1	Yes	1647	U6 snRNA-associated Sm-like protein LSm4 (Glycine-rich protein) (GRP)	cytosol [GO:0005829]; membrane [GO:0016020]; neuron projection [GO:0043005]; nucleoplasm [GO:0005654]; P-body [GO:0000932]; protein complex [GO:0043234]; spliceosomal complex [GO:0005681]; spliceosomal tri-snRNP complex [GO:0097526]; U6 snRNP [GO:0005688]; PH domain binding [GO:0042731]; RNA binding [GO:0003723]; U6 snRNA binding [GO:0017070]; cytoplasmic mRNA processing body assembly [GO:0033962…
Q9Y678	sp|Q9Y678|COPG1_HUMAN	1.00415e+06	1.10728e+06	1.10047e+06	1.67705e+06	1.7076e+06	1.47468e+06	1.58322e+06	1.44937e+06	1.45058e+06	1.06958e+06	1.49309e+06	1.61638e+06	1	1.51123	0.000451518	0.00498763	TRUE	sp|Q9Y678|COPG1_HUMAN	9	Yes	1660	Coatomer subunit gamma-1 (Gamma-1-coat protein) (Gamma-1-COP)	COPI vesicle coat [GO:0030126]; cytosol [GO:0005829]; endoplasmic reticulum membrane [GO:0005789]; Golgi apparatus [GO:0005794]; Golgi membrane [GO:0000139]; transport vesicle [GO:0030133]; structural molecule activity [GO:0005198]; ER to Golgi vesicle-mediated transport [GO:0006888]; establishment of Golgi localization [GO:0051683]; intracellular protein transport [GO:0006886]; organelle transpo…
Q9Y6G9	sp|Q9Y6G9|DC1L1_HUMAN	448381	691084	676395	745376	738136	573472	1.05263e+06	1.04909e+06	936767	594009	1.01136e+06	680782	1	1.70261	0.0202748	0.0588779	TRUE	sp|Q9Y6G9|DC1L1_HUMAN	3	Yes	1666	Cytoplasmic dynein 1 light intermediate chain 1 (LIC1) (Dynein light chain A) (DLC-A) (Dynein light intermediate chain 1, cytosolic)	centrosome [GO:0005813]; condensed chromosome kinetochore [GO:0000777]; cytoplasmic dynein complex [GO:0005868]; cytosol [GO:0005829]; ficolin-1-rich granule membrane [GO:0101003]; kinetochore [GO:0000776]; membrane [GO:0016020]; microtubule [GO:0005874]; plasma membrane [GO:0005886]; secretory granule membrane [GO:0030667]; spindle pole [GO:0000922]; ATP binding [GO:0005524]; dynein heavy chain …
Q9Y6N5	sp|Q9Y6N5|SQRD_HUMAN	300689	993140	646822	1.38525e+06	1.31537e+06	1.38879e+06	1.31955e+06	1.31586e+06	1.38434e+06	578058	1.33955e+06	1.36271e+06	1	2.3574	0.0386118	0.0922791	TRUE	sp|Q9Y6N5|SQRD_HUMAN	4	Yes	1669	Sulfide:quinone oxidoreductase, mitochondrial (SQOR) (EC 1.8.5.-) (Sulfide quinone oxidoreductase)	mitochondrial inner membrane [GO:0005743]; quinone binding [GO:0048038]; sulfide:quinone oxidoreductase activity [GO:0070224]; hydrogen sulfide metabolic process [GO:0070813]; sulfide oxidation, using sulfide:quinone oxidoreductase [GO:0070221]
RRRRRsp|Q99661|KIF2C_HUMAN	RRRRRsp|Q99661|KIF2C_HUMAN	733291	1.10427e+06	1.11568e+06	1.62499e+06	1.53455e+06	1.55356e+06	1.54338e+06	1.5168e+06	1.50411e+06	966713	1.52134e+06	1.57056e+06	1	1.62464	0.00912119	0.0338845	TRUE	RRRRRsp|Q99661|KIF2C_HUMAN	1	Yes	1
E9PAV3	sp|E9PAV3|NACAM_HUMAN	3.78947e+06	3.93965e+06	3.8792e+06	3.17384e+06	3.13734e+06	3.24093e+06	2.6391e+06	2.30917e+06	2.22927e+06	3.86895e+06	2.38612e+06	3.18375e+06	2	1.62144	9.82344e-05	0.00205692	TRUE	sp|E9PAV3|NACAM_HUMAN	6	Yes	8	Nascent polypeptide-associated complex subunit alpha, muscle-specific form (Alpha-NAC, muscle-specific form) (skNAC)	nascent polypeptide-associated complex [GO:0005854]; nucleus [GO:0005634]; DNA binding [GO:0003677]; regulation of transcription, DNA-templated [GO:0006355]; transcription, DNA-templated [GO:0006351]
O00410	sp|O00410|IPO5_HUMAN	3.48344e+06	3.8132e+06	3.78305e+06	2.85773e+06	2.73964e+06	2.90181e+06	2.56886e+06	2.3409e+06	1.86641e+06	3.69017e+06	2.23895e+06	2.83223e+06	2	1.64817	0.00271524	0.014657	TRUE	sp|O00410|IPO5_HUMAN	11	Yes	22	Importin-5 (Imp5) (Importin subunit beta-3) (Karyopherin beta-3) (Ran-binding protein 5) (RanBP5)	cytoplasm [GO:0005737]; membrane [GO:0016020]; nuclear membrane [GO:0031965]; nuclear periphery [GO:0034399]; nuclear pore [GO:0005643]; nucleolus [GO:0005730]; nucleus [GO:0005634]; GTPase inhibitor activity [GO:0005095]; nuclear localization sequence binding [GO:0008139]; protein transporter activity [GO:0008565]; Ran GTPase binding [GO:0008536]; RNA binding [GO:0003723]; cellular response to a…
O15212	sp|O15212|PFD6_HUMAN	665320	709767	615453	224013	442476	536542	378825	152034	224394	662390	234673	376059	2	2.82261	0.0408769	0.0961731	TRUE	sp|O15212|PFD6_HUMAN	2	Yes	63	Prefoldin subunit 6 (Protein Ke2)	cytoplasm [GO:0005737]; prefoldin complex [GO:0016272]; chaperone binding [GO:0051087]; unfolded protein binding [GO:0051082]; chaperone-mediated protein complex assembly [GO:0051131]; protein folding [GO:0006457]
O75534	sp|O75534|CSDE1_HUMAN	627634	674878	661768	291598	260312	271892	132781	106547	134117	654454	123800	274300	2	5.28639	1.08524e-06	0.000181017	TRUE	sp|O75534|CSDE1_HUMAN	3	Yes	140	Cold shock domain-containing protein E1 (N-ras upstream gene protein) (Protein UNR)	CRD-mediated mRNA stability complex [GO:0070937]; cytosol [GO:0005829]; Golgi apparatus [GO:0005794]; mitochondrial inner membrane [GO:0005743]; plasma membrane [GO:0005886]; DNA binding [GO:0003677]; RNA binding [GO:0003723]; male gonad development [GO:0008584]; nuclear-transcribed mRNA catabolic process, no-go decay [GO:0070966]; regulation of transcription, DNA-templated [GO:0006355]
O76021	sp|O76021|RL1D1_HUMAN	1.27597e+06	1.86502e+06	1.70642e+06	1.21999e+06	1.45551e+06	1.35996e+06	836443	765447	874680	1.5954e+06	824265	1.34163e+06	2	1.93554	0.00213134	0.0125769	TRUE	sp|O76021|RL1D1_HUMAN	4	Yes	152	Ribosomal L1 domain-containing protein 1 (CATX-11) (Cellular senescence-inhibited gene protein) (Protein PBK1)	90S preribosome [GO:0030686]; membrane [GO:0016020]; nucleolus [GO:0005730]; cadherin binding [GO:0045296]; mRNA 3'-UTR binding [GO:0003730]; mRNA 5'-UTR binding [GO:0048027]; RNA binding [GO:0003723]; maturation of LSU-rRNA [GO:0000470]; osteoblast differentiation [GO:0001649]; regulation of apoptotic process [GO:0042981]; regulation of cellular senescence [GO:2000772]; regulation of protein loc…
P04406	sp|P04406|G3P_HUMAN	2.61119e+08	1.85964e+08	1.96324e+08	1.32457e+08	1.32427e+08	1.44582e+08	5.63314e+07	4.93457e+07	5.82638e+07	2.12038e+08	5.45088e+07	1.36371e+08	2	3.88998	2.52257e-05	0.000895243	TRUE	sp|P04406|G3P_HUMAN	40	Yes	218	Glyceraldehyde-3-phosphate dehydrogenase (GAPDH) (EC 1.2.1.12) (Peptidyl-cysteine S-nitrosylase GAPDH) (EC 2.6.99.-)	cytoplasm [GO:0005737]; cytosol [GO:0005829]; extracellular exosome [GO:0070062]; extracellular matrix [GO:0031012]; GAIT complex [GO:0097452]; intracellular membrane-bounded organelle [GO:0043231]; intracellular ribonucleoprotein complex [GO:0030529]; lipid particle [GO:0005811]; membrane [GO:0016020]; microtubule cytoskeleton [GO:0015630]; nuclear membrane [GO:0031965]; nucleus [GO:0005634]; pe…
P05387	sp|P05387|RLA2_HUMAN	2.07667e+07	2.83327e+07	2.84455e+07	1.85241e+07	1.95188e+07	1.98173e+07	1.16497e+07	1.09419e+07	9.86013e+06	2.55794e+07	1.07919e+07	1.92787e+07	2	2.37025	0.000285613	0.00403655	TRUE	sp|P05387|RLA2_HUMAN	16	Yes	233	60S acidic ribosomal protein P2 (Large ribosomal subunit protein P2) (Renal carcinoma antigen NY-REN-44)	cytosol [GO:0005829]; cytosolic large ribosomal subunit [GO:0022625]; extracellular exosome [GO:0070062]; focal adhesion [GO:0005925]; membrane [GO:0016020]; structural constituent of ribosome [GO:0003735]; cytoplasmic translation [GO:0002181]; nuclear-transcribed mRNA catabolic process, nonsense-mediated decay [GO:0000184]; rRNA processing [GO:0006364]; SRP-dependent cotranslational protein targ…
P05787	sp|P05787|K2C8_HUMAN	1.1288e+07	1.53809e+07	1.53011e+07	1.03565e+07	1.06716e+07	1.05862e+07	7.30037e+06	6.97657e+06	6.85658e+06	1.38497e+07	7.04204e+06	1.05372e+07	2	1.96672	0.000635479	0.0063094	TRUE	sp|P05787|K2C8_HUMAN	12	Yes	238	Keratin, type II cytoskeletal 8 (Cytokeratin-8) (CK-8) (Keratin-8) (K8) (Type-II keratin Kb8)	apicolateral plasma membrane [GO:0016327]; cell-cell junction [GO:0005911]; costamere [GO:0043034]; cytoplasm [GO:0005737]; cytosol [GO:0005829]; dystrophin-associated glycoprotein complex [GO:0016010]; extracellular exosome [GO:0070062]; intermediate filament [GO:0005882]; intermediate filament cytoskeleton [GO:0045111]; keratin filament [GO:0045095]; nuclear matrix [GO:0016363]; nucleoplasm [GO…
P08865	sp|P08865|RSSA_HUMAN	2.35369e+07	2.10813e+07	2.03339e+07	1.55488e+07	1.69803e+07	1.67994e+07	1.03843e+07	1.20537e+07	1.2222e+07	2.16084e+07	1.15225e+07	1.64303e+07	2	1.87533	0.000138726	0.00247799	TRUE	sp|P08865|RSSA_HUMAN	14	Yes	282	40S ribosomal protein SA (37 kDa laminin receptor precursor) (37LRP) (37/67 kDa laminin receptor) (LRP/LR) (67 kDa laminin receptor) (67LR) (Colon carcinoma laminin-binding protein) (Laminin receptor 1) (LamR) (Laminin-binding protein precursor p40) (LBP/p40) (Multidrug resistance-associated protein MGr1-Ag) (NEM/1CHD4) (Small ribosomal subunit protein uS2)	90S preribosome [GO:0030686]; cytoplasm [GO:0005737]; cytosol [GO:0005829]; cytosolic small ribosomal subunit [GO:0022627]; extracellular exosome [GO:0070062]; membrane [GO:0016020]; nucleoplasm [GO:0005654]; nucleus [GO:0005634]; plasma membrane [GO:0005886]; laminin receptor activity [GO:0005055]; ribosome binding [GO:0043022]; RNA binding [GO:0003723]; structural constituent of ribosome [GO:00…
P09104	sp|P09104|ENOG_HUMAN	697721	531767	607769	498371	623459	600488	266453	246653	245488	608668	252685	571419	2	2.40881	9.86533e-05	0.00205692	TRUE	sp|P09104|ENOG_HUMAN	2	Yes	283	Gamma-enolase (EC 4.2.1.11) (2-phospho-D-glycerate hydro-lyase) (Enolase 2) (Neural enolase) (Neuron-specific enolase) (NSE)	cytosol [GO:0005829]; extracellular exosome [GO:0070062]; extracellular space [GO:0005615]; membrane [GO:0016020]; myelin sheath [GO:0043209]; perikaryon [GO:0043204]; phosphopyruvate hydratase complex [GO:0000015]; photoreceptor inner segment [GO:0001917]; plasma membrane [GO:0005886]; magnesium ion binding [GO:0000287]; phosphopyruvate hydratase activity [GO:0004634]; canonical glycolysis [GO:0…
P09651	sp|P09651|ROA1_HUMAN	1.70992e+07	9.16137e+06	1.05111e+07	6.72669e+06	7.60095e+06	7.71478e+06	4.6818e+06	4.30962e+06	3.69831e+06	1.18085e+07	4.21003e+06	7.33383e+06	2	2.80485	0.00260254	0.014422	TRUE	sp|P09651|ROA1_HUMAN	10	Yes	290	Heterogeneous nuclear ribonucleoprotein A1 (hnRNP A1) (Helix-destabilizing protein) (Single-strand RNA-binding protein) (hnRNP core protein A1) [Cleaved into: Heterogeneous nuclear ribonucleoprotein A1, N-terminally processed]	catalytic step 2 spliceosome [GO:0071013]; cytoplasm [GO:0005737]; extracellular exosome [GO:0070062]; intracellular ribonucleoprotein complex [GO:0030529]; membrane [GO:0016020]; nucleoplasm [GO:0005654]; nucleus [GO:0005634]; spliceosomal complex [GO:0005681]; G-rich strand telomeric DNA binding [GO:0098505]; pre-mRNA binding [GO:0036002]; protein domain specific binding [GO:0019904]; RNA bindi…
P11388	sp|P11388|TOP2A_HUMAN	1.44611e+06	1.85973e+06	1.86977e+06	1.2708e+06	1.13548e+06	1.2643e+06	1.05522e+06	1.15742e+06	947399	1.71322e+06	1.04984e+06	1.2219e+06	2	1.63189	0.00401706	0.0194216	TRUE	sp|P11388|TOP2A_HUMAN	4	Yes	312	DNA topoisomerase 2-alpha (EC 5.99.1.3) (DNA topoisomerase II, alpha isozyme)	condensed chromosome [GO:0000793]; cytoplasm [GO:0005737]; DNA topoisomerase complex (ATP-hydrolyzing) [GO:0009330]; nucleolus [GO:0005730]; nucleoplasm [GO:0005654]; nucleus [GO:0005634]; protein complex [GO:0043234]; ATP binding [GO:0005524]; chromatin binding [GO:0003682]; DNA binding [GO:0003677]; DNA binding, bending [GO:0008301]; DNA topoisomerase type II (ATP-hydrolyzing) activity [GO:0003…
P19525	sp|P19525|E2AK2_HUMAN	312172	287155	311810	162546	167671	159996	102667	74548	68188.4	303482	80511.6	163374	2	3.76942	4.60576e-05	0.00134779	TRUE	sp|P19525|E2AK2_HUMAN	2	Yes	389	Interferon-induced, double-stranded RNA-activated protein kinase (EC 2.7.11.1) (Eukaryotic translation initiation factor 2-alpha kinase 2) (eIF-2A protein kinase 2) (Interferon-inducible RNA-dependent protein kinase) (P1/eIF-2A protein kinase) (Protein kinase RNA-activated) (PKR) (Protein kinase R) (Tyrosine-protein kinase EIF2AK2) (EC 2.7.10.2) (p68 kinase)	cytoplasm [GO:0005737]; cytosol [GO:0005829]; membrane [GO:0016020]; nucleus [GO:0005634]; perinuclear region of cytoplasm [GO:0048471]; ribosome [GO:0005840]; ATP binding [GO:0005524]; double-stranded RNA binding [GO:0003725]; eukaryotic translation initiation factor 2alpha kinase activity [GO:0004694]; non-membrane spanning protein tyrosine kinase activity [GO:0004715]; protein kinase activity …
P22626	sp|P22626|ROA2_HUMAN	2.13764e+07	2.05452e+07	2.09501e+07	1.48172e+07	1.65498e+07	1.62518e+07	1.13835e+07	1.07331e+07	1.02658e+07	2.09545e+07	1.07845e+07	1.58545e+07	2	1.94302	7.28251e-06	0.000393039	TRUE	sp|P22626|ROA2_HUMAN	11	Yes	416	Heterogeneous nuclear ribonucleoproteins A2/B1 (hnRNP A2/B1)	Cajal body [GO:0015030]; catalytic step 2 spliceosome [GO:0071013]; chromosome, telomeric region [GO:0000781]; cytoplasm [GO:0005737]; extracellular exosome [GO:0070062]; intracellular ribonucleoprotein complex [GO:0030529]; membrane [GO:0016020]; nuclear matrix [GO:0016363]; nucleoplasm [GO:0005654]; nucleus [GO:0005634]; spliceosomal complex [GO:0005681]; G-rich strand telomeric DNA binding [GO…
P26358	sp|P26358|DNMT1_HUMAN	1.05585e+06	1.77759e+06	1.76833e+06	935765	901493	1.02965e+06	769110	723675	1.01602e+06	1.49165e+06	826948	954127	2	1.8038	0.0294826	0.0761254	TRUE	sp|P26358|DNMT1_HUMAN	3	Yes	445	DNA (cytosine-5)-methyltransferase 1 (Dnmt1) (EC 2.1.1.37) (CXXC-type zinc finger protein 9) (DNA methyltransferase HsaI) (DNA MTase HsaI) (M.HsaI) (MCMT)	nucleoplasm [GO:0005654]; nucleus [GO:0005634]; pericentric heterochromatin [GO:0005721]; replication fork [GO:0005657]; DNA (cytosine-5-)-methyltransferase activity [GO:0003886]; DNA binding [GO:0003677]; DNA-methyltransferase activity [GO:0009008]; methyl-CpG binding [GO:0008327]; promoter-specific chromatin binding [GO:1990841]; RNA binding [GO:0003723]; zinc ion binding [GO:0008270]; cellular…
P29401	sp|P29401|TKT_HUMAN	9.39347e+06	8.2064e+06	8.1796e+06	3.41565e+06	5.70555e+06	5.91207e+06	3.19848e+06	3.48651e+06	3.81584e+06	8.57505e+06	3.4912e+06	4.86598e+06	2	2.45619	0.00329448	0.017013	TRUE	sp|P29401|TKT_HUMAN	10	Yes	472	Transketolase (TK) (EC 2.2.1.1)	cytosol [GO:0005829]; extracellular exosome [GO:0070062]; myelin sheath [GO:0043209]; nuclear body [GO:0016604]; nuclear speck [GO:0016607]; nucleoplasm [GO:0005654]; peroxisome [GO:0005777]; vesicle [GO:0031982]; cofactor binding [GO:0048037]; metal ion binding [GO:0046872]; protein homodimerization activity [GO:0042803]; transketolase activity [GO:0004802]; glyceraldehyde-3-phosphate biosynthet…
P31942	sp|P31942|HNRH3_HUMAN	1.66502e+06	1.17502e+06	1.27947e+06	1.14466e+06	1.32334e+06	1.2262e+06	338240	350371	406624	1.35778e+06	363900	1.22924e+06	2	3.7312	2.39073e-05	0.000866899	TRUE	sp|P31942|HNRH3_HUMAN	4	Yes	506	Heterogeneous nuclear ribonucleoprotein H3 (hnRNP H3) (Heterogeneous nuclear ribonucleoprotein 2H9) (hnRNP 2H9)	nucleoplasm [GO:0005654]; nucleus [GO:0005634]; spliceosomal complex [GO:0005681]; RNA binding [GO:0003723]; epithelial cell differentiation [GO:0030855]; mRNA splicing, via spliceosome [GO:0000398]; RNA processing [GO:0006396]; RNA splicing [GO:0008380]
P33316	sp|P33316|DUT_HUMAN	5.59476e+06	6.80519e+06	7.07564e+06	3.84088e+06	5.25326e+06	5.12176e+06	2.83741e+06	3.70876e+06	3.52968e+06	6.45847e+06	3.33653e+06	4.69274e+06	2	1.93568	0.00479796	0.0214558	TRUE	sp|P33316|DUT_HUMAN	7	Yes	517	Deoxyuridine 5'-triphosphate nucleotidohydrolase, mitochondrial (dUTPase) (EC 3.6.1.23) (dUTP pyrophosphatase)	extracellular exosome [GO:0070062]; mitochondrion [GO:0005739]; nucleoplasm [GO:0005654]; nucleus [GO:0005634]; dUTP diphosphatase activity [GO:0004170]; magnesium ion binding [GO:0000287]; RNA binding [GO:0003723]; DNA replication [GO:0006260]; dUMP biosynthetic process [GO:0006226]; dUTP catabolic process [GO:0046081]; nucleobase-containing compound metabolic process [GO:0006139]; nucleobase-co…
P39687	sp|P39687|AN32A_HUMAN	5.14804e+06	5.62174e+06	6.22422e+06	4.62668e+06	5.02636e+06	4.74153e+06	3.66758e+06	3.41847e+06	3.38187e+06	5.64762e+06	3.48703e+06	4.79528e+06	2	1.61961	0.000289421	0.00403655	TRUE	sp|P39687|AN32A_HUMAN	5	Yes	563	Acidic leucine-rich nuclear phosphoprotein 32 family member A (Acidic nuclear phosphoprotein pp32) (pp32) (Leucine-rich acidic nuclear protein) (LANP) (Mapmodulin) (Potent heat-stable protein phosphatase 2A inhibitor I1PP2A) (Putative HLA-DR-associated protein I) (PHAPI)	cytoplasm [GO:0005737]; endoplasmic reticulum [GO:0005783]; nucleoplasm [GO:0005654]; nucleus [GO:0005634]; perinuclear region of cytoplasm [GO:0048471]; histone binding [GO:0042393]; RNA binding [GO:0003723]; intracellular signal transduction [GO:0035556]; nucleocytoplasmic transport [GO:0006913]; regulation of apoptotic process [GO:0042981]; regulation of mRNA stability [GO:0043488]; regulation…
P46777	sp|P46777|RL5_HUMAN	2.36082e+06	2.13069e+06	2.17969e+06	1.70711e+06	1.76252e+06	1.80443e+06	1.37016e+06	1.3764e+06	1.57819e+06	2.22157e+06	1.43844e+06	1.75757e+06	2	1.54443	0.000295239	0.00403655	TRUE	sp|P46777|RL5_HUMAN	5	Yes	608	60S ribosomal protein L5 (Large ribosomal subunit protein uL18)	cytoplasm [GO:0005737]; cytosol [GO:0005829]; cytosolic large ribosomal subunit [GO:0022625]; extracellular exosome [GO:0070062]; focal adhesion [GO:0005925]; intracellular ribonucleoprotein complex [GO:0030529]; membrane [GO:0016020]; nucleolus [GO:0005730]; nucleoplasm [GO:0005654]; nucleus [GO:0005634]; protein complex [GO:0043234]; 5S rRNA binding [GO:0008097]; mRNA 3'-UTR binding [GO:0003730…
P59998	sp|P59998|ARPC4_HUMAN	833148	859330	771347	432342	629243	695267	344427	309507	512034	820435	379334	574027	2	2.16283	0.0127269	0.0427132	TRUE	sp|P59998|ARPC4_HUMAN	2	Yes	737	Actin-related protein 2/3 complex subunit 4 (Arp2/3 complex 20 kDa subunit) (p20-ARC)	Arp2/3 protein complex [GO:0005885]; cell projection [GO:0042995]; cytosol [GO:0005829]; extracellular exosome [GO:0070062]; actin binding [GO:0003779]; enzyme binding [GO:0019899]; structural constituent of cytoskeleton [GO:0005200]; actin filament polymerization [GO:0030041]; actin nucleation [GO:0045010]; Arp2/3 complex-mediated actin nucleation [GO:0034314]; ephrin receptor signaling pathway …
P60059	sp|P60059|SC61G_HUMAN	394145	351283	408803	26796.2	486016	437728	19491.6	27807.5	25322.4	383951	23942.6	178639	2	16.0363	0.0292073	0.0758396	TRUE	sp|P60059|SC61G_HUMAN	1	Yes	739	Protein transport protein Sec61 subunit gamma	cytosol [GO:0005829]; endoplasmic reticulum membrane [GO:0005789]; integral component of membrane [GO:0016021]; membrane [GO:0016020]; P-P-bond-hydrolysis-driven protein transmembrane transporter activity [GO:0015450]; protein transporter activity [GO:0008565]; IRE1-mediated unfolded protein response [GO:0036498]; protein targeting to ER [GO:0045047]
P60174	sp|P60174|TPIS_HUMAN	2.81731e+07	2.5356e+07	2.75655e+07	2.29165e+07	2.2958e+07	2.28167e+07	1.57535e+07	1.44858e+07	1.53575e+07	2.70039e+07	1.51896e+07	2.2897e+07	2	1.77779	6.29046e-06	0.000374732	TRUE	sp|P60174|TPIS_HUMAN	20	Yes	740	Triosephosphate isomerase (TIM) (EC 5.3.1.1) (Triose-phosphate isomerase)	cytosol [GO:0005829]; extracellular exosome [GO:0070062]; extracellular space [GO:0005615]; nucleus [GO:0005634]; triose-phosphate isomerase activity [GO:0004807]; ubiquitin protein ligase binding [GO:0031625]; canonical glycolysis [GO:0061621]; gluconeogenesis [GO:0006094]; glyceraldehyde-3-phosphate biosynthetic process [GO:0046166]; glycerol catabolic process [GO:0019563]; glycolytic process […
P60866	sp|P60866|RS20_HUMAN	3.44198e+06	4.19375e+06	4.43816e+06	2.81829e+06	3.39536e+06	3.00807e+06	936342	959052	1.01682e+06	4.00133e+06	970153	3.06469e+06	2	4.12443	4.4952e-06	0.00029992	TRUE	sp|P60866|RS20_HUMAN	3	Yes	744	40S ribosomal protein S20 (Small ribosomal subunit protein uS10)	cytosol [GO:0005829]; cytosolic small ribosomal subunit [GO:0022627]; extracellular exosome [GO:0070062]; extracellular matrix [GO:0031012]; membrane [GO:0016020]; nucleoplasm [GO:0005654]; RNA binding [GO:0003723]; structural constituent of ribosome [GO:0003735]; cytoplasmic translation [GO:0002181]; nuclear-transcribed mRNA catabolic process, nonsense-mediated decay [GO:0000184]; rRNA processin…
P62266	sp|P62266|RS23_HUMAN	538189	548128	562578	36163.9	238922	193457	92876.4	131928	148193	549540	121999	118679	2	4.6305	0.0355191	0.0867436	TRUE	sp|P62266|RS23_HUMAN	2	Yes	789	40S ribosomal protein S23 (Small ribosomal subunit protein uS12)	cytosol [GO:0005829]; cytosolic small ribosomal subunit [GO:0022627]; membrane [GO:0016020]; nucleoplasm [GO:0005654]; ribosome [GO:0005840]; RNA binding [GO:0003723]; structural constituent of ribosome [GO:0003735]; nuclear-transcribed mRNA catabolic process, nonsense-mediated decay [GO:0000184]; rRNA processing [GO:0006364]; SRP-dependent cotranslational protein targeting to membrane [GO:000661…
P62269	sp|P62269|RS18_HUMAN	9.55665e+06	1.2595e+07	1.31964e+07	8.58236e+06	8.78258e+06	8.67082e+06	2.55368e+06	2.62433e+06	2.84712e+06	1.16677e+07	2.67217e+06	8.6782e+06	2	4.36639	6.00152e-06	0.000374732	TRUE	sp|P62269|RS18_HUMAN	6	Yes	790	40S ribosomal protein S18 (Ke-3) (Ke3) (Small ribosomal subunit protein uS13)	cytosol [GO:0005829]; cytosolic small ribosomal subunit [GO:0022627]; extracellular exosome [GO:0070062]; extracellular matrix [GO:0031012]; focal adhesion [GO:0005925]; membrane [GO:0016020]; nucleoplasm [GO:0005654]; nucleus [GO:0005634]; ribosome [GO:0005840]; small ribosomal subunit [GO:0015935]; protein kinase binding [GO:0019901]; RNA binding [GO:0003723]; rRNA binding [GO:0019843]; structu…
P62424	sp|P62424|RL7A_HUMAN	4.40941e+06	5.13851e+06	5.23875e+06	3.79191e+06	2.11696e+06	3.66763e+06	2.12703e+06	2.09004e+06	2.11779e+06	4.91453e+06	2.11156e+06	3.08782e+06	2	2.32744	0.00562286	0.024235	TRUE	sp|P62424|RL7A_HUMAN	6	Yes	800	60S ribosomal protein L7a (Large ribosomal subunit protein eL8) (PLA-X polypeptide) (Surfeit locus protein 3)	cytoplasm [GO:0005737]; cytosol [GO:0005829]; cytosolic large ribosomal subunit [GO:0022625]; extracellular exosome [GO:0070062]; focal adhesion [GO:0005925]; membrane [GO:0016020]; nucleolus [GO:0005730]; nucleus [GO:0005634]; polysomal ribosome [GO:0042788]; cadherin binding [GO:0045296]; RNA binding [GO:0003723]; structural constituent of ribosome [GO:0003735]; maturation of LSU-rRNA [GO:00004…
P62851	sp|P62851|RS25_HUMAN	465961	839281	760340	37285.4	294322	315273	45337.4	6451.73	23719.3	667454	19072.7	151246	2	34.9953	0.00938614	0.0346373	TRUE	sp|P62851|RS25_HUMAN	1	Yes	812	40S ribosomal protein S25 (Small ribosomal subunit protein eS25)	cytosol [GO:0005829]; cytosolic small ribosomal subunit [GO:0022627]; extracellular exosome [GO:0070062]; extracellular matrix [GO:0031012]; nucleolus [GO:0005730]; nucleoplasm [GO:0005654]; nucleus [GO:0005634]; ribosome [GO:0005840]; small ribosomal subunit [GO:0015935]; RNA binding [GO:0003723]; nuclear-transcribed mRNA catabolic process, nonsense-mediated decay [GO:0000184]; rRNA processing […
P62899	sp|P62899|RL31_HUMAN	1.26828e+06	1.34627e+06	1.54374e+06	509801	697919	816030	563961	521768	544664	1.38136e+06	543190	662172	2	2.54305	0.000656805	0.00644701	TRUE	sp|P62899|RL31_HUMAN	4	Yes	817	60S ribosomal protein L31 (Large ribosomal subunit protein eL31)	cytosol [GO:0005829]; cytosolic large ribosomal subunit [GO:0022625]; extracellular exosome [GO:0070062]; focal adhesion [GO:0005925]; membrane [GO:0016020]; RNA binding [GO:0003723]; structural constituent of ribosome [GO:0003735]; cytoplasmic translation [GO:0002181]; nuclear-transcribed mRNA catabolic process, nonsense-mediated decay [GO:0000184]; rRNA processing [GO:0006364]; SRP-dependent co…
P63244	sp|P63244|GBLP_HUMAN	1.24304e+07	7.76338e+06	7.61181e+06	6.97072e+06	6.96328e+06	7.06162e+06	4.97204e+06	4.52704e+06	4.24119e+06	9.02281e+06	4.57031e+06	6.9984e+06	2	1.97422	0.00694114	0.0282386	TRUE	sp|P63244|GBLP_HUMAN	12	Yes	836	Receptor of activated protein C kinase 1 (Cell proliferation-inducing gene 21 protein) (Guanine nucleotide-binding protein subunit beta-2-like 1) (Guanine nucleotide-binding protein subunit beta-like protein 12.3) (Human lung cancer oncogene 7 protein) (HLC-7) (Receptor for activated C kinase) (Small ribosomal subunit protein RACK1) [Cleaved into: Receptor of activated protein C kinase 1, N-termi…	cytoplasm [GO:0005737]; cytosol [GO:0005829]; dendrite [GO:0030425]; extracellular exosome [GO:0070062]; IRE1-RACK1-PP2A complex [GO:1990630]; midbody [GO:0030496]; mitochondrion [GO:0005739]; neuronal cell body [GO:0043025]; nucleoplasm [GO:0005654]; nucleus [GO:0005634]; perikaryon [GO:0043204]; perinuclear region of cytoplasm [GO:0048471]; phagocytic cup [GO:0001891]; small ribosomal subunit […
P84103	sp|P84103|SRSF3_HUMAN	486710	181901	437672	103353	143116	57649.2	148522	54980.2	114175	338390	97691.5	94827.5	2	3.56848	0.0350414	0.086081	TRUE	sp|P84103|SRSF3_HUMAN	2	Yes	865	Serine/arginine-rich splicing factor 3 (Pre-mRNA-splicing factor SRP20) (Splicing factor, arginine/serine-rich 3)	cytoplasm [GO:0005737]; nuclear speck [GO:0016607]; nucleoplasm [GO:0005654]; RNA binding [GO:0003723]; sequence-specific mRNA binding [GO:1990825]; mRNA 3'-end processing [GO:0031124]; mRNA export from nucleus [GO:0006406]; mRNA splicing, via spliceosome [GO:0000398]; regulation of mRNA splicing, via spliceosome [GO:0048024]; RNA export from nucleus [GO:0006405]; termination of RNA polymerase II…
Q00534	sp|Q00534|CDK6_HUMAN	191273	285842	325603	139576	122098	143321	100290	121732	95305.2	261110	105178	134672	2	2.48254	0.00230598	0.0132422	TRUE	sp|Q00534|CDK6_HUMAN	1	Yes	870	Cyclin-dependent kinase 6 (EC 2.7.11.22) (Cell division protein kinase 6) (Serine/threonine-protein kinase PLSTIRE)	centrosome [GO:0005813]; cyclin D2-CDK6 complex [GO:0097132]; cyclin-dependent protein kinase holoenzyme complex [GO:0000307]; cytoplasm [GO:0005737]; cytosol [GO:0005829]; nucleoplasm [GO:0005654]; nucleus [GO:0005634]; ruffle [GO:0001726]; ATP binding [GO:0005524]; cyclin binding [GO:0030332]; cyclin-dependent protein serine/threonine kinase activity [GO:0004693]; FBXO family protein binding [G…
Q01105	sp|Q01105|SET_HUMAN	5.50253e+06	6.64894e+06	6.52005e+06	4.06181e+06	4.21394e+06	4.16843e+06	1.6646e+06	1.56324e+06	1.53928e+06	6.20186e+06	1.58812e+06	4.14757e+06	2	3.90515	6.59856e-07	0.000181017	TRUE	sp|Q01105|SET_HUMAN	5	Yes	879	Protein SET (HLA-DR-associated protein II) (Inhibitor of granzyme A-activated DNase) (IGAAD) (PHAPII) (Phosphatase 2A inhibitor I2PP2A) (I-2PP2A) (Template-activating factor I) (TAF-I)	cytoplasm [GO:0005737]; cytosol [GO:0005829]; endoplasmic reticulum [GO:0005783]; lipid particle [GO:0005811]; nucleoplasm [GO:0005654]; nucleus [GO:0005634]; perinuclear region of cytoplasm [GO:0048471]; protein complex [GO:0043234]; DNA binding [GO:0003677]; histone binding [GO:0042393]; protein phosphatase inhibitor activity [GO:0004864]; protein phosphatase regulator activity [GO:0019888]; DN…
Q02790	sp|Q02790|FKBP4_HUMAN	636515	785900	848205	465310	435664	467402	323609	296750	374915	751437	330203	455891	2	2.27568	0.000315993	0.00417229	TRUE	sp|Q02790|FKBP4_HUMAN	2	Yes	892	Peptidyl-prolyl cis-trans isomerase FKBP4 (PPIase FKBP4) (EC 5.2.1.8) (51 kDa FK506-binding protein) (FKBP51) (52 kDa FK506-binding protein) (52 kDa FKBP) (FKBP-52) (59 kDa immunophilin) (p59) (FK506-binding protein 4) (FKBP-4) (FKBP59) (HSP-binding immunophilin) (HBI) (Immunophilin FKBP52) (Rotamase) [Cleaved into: Peptidyl-prolyl cis-trans isomerase FKBP4, N-terminally processed]	axonal growth cone [GO:0044295]; cytoplasm [GO:0005737]; cytosol [GO:0005829]; extracellular exosome [GO:0070062]; microtubule [GO:0005874]; mitochondrion [GO:0005739]; neuronal cell body [GO:0043025]; nucleoplasm [GO:0005654]; perinuclear region of cytoplasm [GO:0048471]; protein complex [GO:0043234]; ATP binding [GO:0005524]; copper-dependent protein binding [GO:0032767]; FK506 binding [GO:0005…
Q04760	sp|Q04760|LGUL_HUMAN	2.11364e+06	2.62189e+06	2.71149e+06	1.66598e+06	1.59556e+06	1.68324e+06	1.48534e+06	1.30374e+06	1.48167e+06	2.46765e+06	1.42098e+06	1.64782e+06	2	1.73658	0.000764416	0.00689214	TRUE	sp|Q04760|LGUL_HUMAN	3	Yes	905	Lactoylglutathione lyase (EC 4.4.1.5) (Aldoketomutase) (Glyoxalase I) (Glx I) (Ketone-aldehyde mutase) (Methylglyoxalase) (S-D-lactoylglutathione methylglyoxal lyase)	cytoplasm [GO:0005737]; cytosol [GO:0005829]; extracellular exosome [GO:0070062]; nucleus [GO:0005634]; plasma membrane [GO:0005886]; lactoylglutathione lyase activity [GO:0004462]; zinc ion binding [GO:0008270]; carbohydrate metabolic process [GO:0005975]; glutathione metabolic process [GO:0006749]; methylglyoxal metabolic process [GO:0009438]; negative regulation of apoptotic process [GO:004306…
Q07955	sp|Q07955|SRSF1_HUMAN	4.2183e+06	4.83343e+06	3.13696e+06	2.32226e+06	3.58396e+06	3.4012e+06	2.4444e+06	2.18777e+06	2.56786e+06	3.99915e+06	2.39469e+06	3.04768e+06	2	1.67001	0.0471505	0.105143	TRUE	sp|Q07955|SRSF1_HUMAN	6	Yes	925	Serine/arginine-rich splicing factor 1 (Alternative-splicing factor 1) (ASF-1) (Splicing factor, arginine/serine-rich 1) (pre-mRNA-splicing factor SF2, P33 subunit)	catalytic step 2 spliceosome [GO:0071013]; cytoplasm [GO:0005737]; extracellular exosome [GO:0070062]; nuclear speck [GO:0016607]; nucleoplasm [GO:0005654]; nucleus [GO:0005634]; DNA topoisomerase binding [GO:0044547]; mRNA binding [GO:0003729]; protein kinase B binding [GO:0043422]; RNA binding [GO:0003723]; RS domain binding [GO:0050733]; alternative mRNA splicing, via spliceosome [GO:0000380];…
Q13263	sp|Q13263|TIF1B_HUMAN	4.07283e+06	4.47851e+06	3.49729e+06	2.19659e+06	2.78086e+06	2.79272e+06	2.17018e+06	1.79298e+06	2.00682e+06	3.99565e+06	1.98393e+06	2.57426e+06	2	2.01401	0.00112877	0.0086251	TRUE	sp|Q13263|TIF1B_HUMAN	8	Yes	960	Transcription intermediary factor 1-beta (TIF1-beta) (E3 SUMO-protein ligase TRIM28) (EC 2.3.2.27) (KRAB-associated protein 1) (KAP-1) (KRAB-interacting protein 1) (KRIP-1) (Nuclear corepressor KAP-1) (RING finger protein 96) (RING-type E3 ubiquitin transferase TIF1-beta) (Tripartite motif-containing protein 28)	nuclear euchromatin [GO:0005719]; nuclear heterochromatin [GO:0005720]; nucleoplasm [GO:0005654]; nucleus [GO:0005634]; RNA polymerase II transcription factor complex [GO:0090575]; chromatin binding [GO:0003682]; chromo shadow domain binding [GO:0070087]; DNA binding [GO:0003677]; Krueppel-associated box domain binding [GO:0035851]; promoter-specific chromatin binding [GO:1990841]; protein kinase…
Q15365	sp|Q15365|PCBP1_HUMAN	4.64895e+06	3.00733e+06	3.46603e+06	3.03831e+06	2.86232e+06	3.01309e+06	2.17759e+06	1.60129e+06	1.74348e+06	3.64577e+06	1.8251e+06	2.97021e+06	2	1.99757	0.00459878	0.0209762	TRUE	sp|Q15365|PCBP1_HUMAN	9	Yes	1066	Poly(rC)-binding protein 1 (Alpha-CP1) (Heterogeneous nuclear ribonucleoprotein E1) (hnRNP E1) (Nucleic acid-binding protein SUB2.3)	cytoplasm [GO:0005737]; cytosol [GO:0005829]; extracellular exosome [GO:0070062]; membrane [GO:0016020]; nuclear speck [GO:0016607]; nucleoplasm [GO:0005654]; P-body [GO:0000932]; cadherin binding [GO:0045296]; mRNA binding [GO:0003729]; RNA binding [GO:0003723]; RNA polymerase II transcription factor activity, sequence-specific DNA binding [GO:0000981]; sequence-specific single stranded DNA bind…
Q5VYK3	sp|Q5VYK3|ECM29_HUMAN	831816	1.02758e+06	1.15149e+06	989298	719411	1.05594e+06	397612	628754	434970	994720	477309	909177	2	2.08401	0.00933737	0.0346105	TRUE	sp|Q5VYK3|ECM29_HUMAN	5	Yes	1139	Proteasome-associated protein ECM29 homolog (Ecm29)	centrosome [GO:0005813]; cytoplasmic vesicle [GO:0031410]; early endosome [GO:0005769]; endocytic vesicle [GO:0030139]; endoplasmic reticulum [GO:0005783]; endoplasmic reticulum-Golgi intermediate compartment [GO:0005793]; ER to Golgi transport vesicle [GO:0030134]; late endosome [GO:0005770]; membrane [GO:0016020]; multivesicular body [GO:0005771]; nucleus [GO:0005634]; proteasome complex [GO:00…
Q6L8Q7	sp|Q6L8Q7|PDE12_HUMAN	469084	711921	713619	818632	284180	651762	250867	291225	206405	619987	247057	533241	2	2.50949	0.0439047	0.100765	TRUE	sp|Q6L8Q7|PDE12_HUMAN	2	Yes	1151	2',5'-phosphodiesterase 12 (2'-PDE) (2-PDE) (EC 3.1.4.-) (Mitochondrial deadenylase) (EC 3.1.13.4)	mitochondrial matrix [GO:0005759]; metal ion binding [GO:0046872]; poly(A)-specific ribonuclease activity [GO:0004535]; mRNA processing [GO:0006397]
Q8NI36	sp|Q8NI36|WDR36_HUMAN	419996	190052	216834	136844	141658	166640	33556	14559.5	25572.7	258672	23204.1	147825	2	11.1477	0.000379668	0.00465652	TRUE	sp|Q8NI36|WDR36_HUMAN	2	Yes	1241	WD repeat-containing protein 36 (T-cell activation WD repeat-containing protein) (TA-WDRP)	nucleolus [GO:0005730]; nucleoplasm [GO:0005654]; Pwp2p-containing subcomplex of 90S preribosome [GO:0034388]; small-subunit processome [GO:0032040]; RNA binding [GO:0003723]; regulation of axon extension [GO:0030516]; response to stimulus [GO:0050896]; retina homeostasis [GO:0001895]; rRNA processing [GO:0006364]; visual perception [GO:0007601]
Q8WW12	sp|Q8WW12|PCNP_HUMAN	181186	111541	342553	24145	105856	59257.2	73788.4	43813.4	35503.3	190588	48598.3	53304.1	2	3.9217	0.0493054	0.108641	TRUE	sp|Q8WW12|PCNP_HUMAN	1		1263	PEST proteolytic signal-containing nuclear protein (PCNP) (PEST-containing nuclear protein)	nuclear body [GO:0016604]; nucleus [GO:0005634]; cell cycle [GO:0007049]; proteasome-mediated ubiquitin-dependent protein catabolic process [GO:0043161]; protein ubiquitination [GO:0016567]
Q92520	sp|Q92520|FAM3C_HUMAN	246389	134816	154366	67524.4	104998	94657.5	93338.4	81721.4	35727.1	172440	64833.3	87551.9	2	2.65974	0.0467397	0.104801	TRUE	sp|Q92520|FAM3C_HUMAN	1		1269	Protein FAM3C (Interleukin-like EMT inducer)	extracellular exosome [GO:0070062]; extracellular region [GO:0005576]; extracellular space [GO:0005615]; platelet dense granule lumen [GO:0031089]; cytokine activity [GO:0005125]; multicellular organism development [GO:0007275]; platelet degranulation [GO:0002576]
Q9BQE3	sp|Q9BQE3|TBA1C_HUMAN	9.4825e+07	9.59695e+07	1.04156e+08	7.69298e+07	8.5118e+07	8.58776e+07	4.92472e+07	4.83915e+07	4.80735e+07	9.82305e+07	4.85682e+07	8.25402e+07	2	2.02253	3.97576e-06	0.000276315	TRUE	sp|Q9BQE3|TBA1C_HUMAN	14	Yes	1390	Tubulin alpha-1C chain (Alpha-tubulin 6) (Tubulin alpha-6 chain) [Cleaved into: Detyrosinated tubulin alpha-1C chain]	cytoplasm [GO:0005737]; microtubule [GO:0005874]; microtubule cytoskeleton [GO:0015630]; nucleus [GO:0005634]; vesicle [GO:0031982]; GTP binding [GO:0005525]; GTPase activity [GO:0003924]; structural constituent of cytoskeleton [GO:0005200]; structural molecule activity [GO:0005198]; cell division [GO:0051301]; cytoskeleton-dependent intracellular transport [GO:0030705]; microtubule-based process…
Q9BVC6	sp|Q9BVC6|TM109_HUMAN	1.9483e+06	661358	688237	488387	595991	680945	205309	102374	71589.4	960750	114591	583049	2	8.38419	0.00386378	0.0188444	TRUE	sp|Q9BVC6|TM109_HUMAN	2	Yes	1408	Transmembrane protein 109 (Mitsugumin-23) (Mg23)	extracellular exosome [GO:0070062]; integral component of membrane [GO:0016021]; nuclear outer membrane [GO:0005640]; sarcoplasmic reticulum membrane [GO:0033017]; voltage-gated ion channel activity [GO:0005244]; cellular response to gamma radiation [GO:0071480]; intrinsic apoptotic signaling pathway in response to DNA damage by p53 class mediator [GO:0042771]; negative regulation of cell death […
Q9NRX1	sp|Q9NRX1|PNO1_HUMAN	357126	413705	467470	200308	216825	184244	258231	215227	124866	410288	190743	200017	2	2.15099	0.0126289	0.0425684	TRUE	sp|Q9NRX1|PNO1_HUMAN	2	Yes	1498	RNA-binding protein PNO1	cytosol [GO:0005829]; nucleolus [GO:0005730]; nucleoplasm [GO:0005654]; nucleus [GO:0005634]; RNA binding [GO:0003723]; rRNA processing [GO:0006364]
Q9ULW0	sp|Q9ULW0|TPX2_HUMAN	123697	228500	197306	106943	135163	126301	70093.8	100970	110600	177335	92160	122219	2	1.92421	0.0435411	0.100452	TRUE	sp|Q9ULW0|TPX2_HUMAN	1	Yes	1586	Targeting protein for Xklp2 (Differentially expressed in cancerous and non-cancerous lung cells 2) (DIL-2) (Hepatocellular carcinoma-associated antigen 519) (Hepatocellular carcinoma-associated antigen 90) (Protein fls353) (Restricted expression proliferation-associated protein 100) (p100)	axon hillock [GO:0043203]; cytosol [GO:0005829]; microtubule [GO:0005874]; microtubule cytoskeleton [GO:0015630]; mitotic spindle [GO:0072686]; nucleoplasm [GO:0005654]; nucleus [GO:0005634]; spindle [GO:0005819]; spindle pole [GO:0000922]; ATP binding [GO:0005524]; GTP binding [GO:0005525]; importin-alpha family protein binding [GO:0061676]; protein kinase binding [GO:0019901]; activation of pro…
Q9Y679	sp|Q9Y679|AUP1_HUMAN	232412	414665	402118	153764	266464	267324	78390.8	91046.5	140210	338405	100024	222080	2	3.38325	0.00876756	0.0331554	TRUE	sp|Q9Y679|AUP1_HUMAN	2	Yes	1661	Ancient ubiquitous protein 1	extracellular exosome [GO:0070062]; Hrd1p ubiquitin ligase ERAD-L complex [GO:0000839]; integral component of endoplasmic reticulum membrane [GO:0030176]; membrane [GO:0016020]; ubiquitin binding [GO:0043130]; ubiquitin-protein transferase activator activity [GO:0097027]; retrograde protein transport, ER to cytosol [GO:0030970]; ubiquitin-dependent ERAD pathway [GO:0030433]
O00231	sp|O00231|PSD11_HUMAN	1.41319e+06	1.43221e+06	1.20595e+06	1.14734e+06	1.36031e+06	1.3299e+06	611454	1.06428e+06	946425	1.34641e+06	850815	1.2756e+06	3	1.5825	0.0439728	0.100765	TRUE	sp|O00231|PSD11_HUMAN	6	Yes	16	26S proteasome non-ATPase regulatory subunit 11 (26S proteasome regulatory subunit RPN6) (26S proteasome regulatory subunit S9) (26S proteasome regulatory subunit p44.5)	cytosol [GO:0005829]; extracellular exosome [GO:0070062]; extracellular region [GO:0005576]; ficolin-1-rich granule lumen [GO:1904813]; membrane [GO:0016020]; nucleoplasm [GO:0005654]; nucleus [GO:0005634]; proteasome accessory complex [GO:0022624]; proteasome complex [GO:0000502]; proteasome regulatory particle, lid subcomplex [GO:0008541]; secretory granule lumen [GO:0034774]; structural molecu…
O00232	sp|O00232|PSD12_HUMAN	764701	424051	401707	770727	815927	812037	88056.1	63878.8	43964.7	506920	62768.3	799299	3	12.7341	8.06405e-05	0.00186817	TRUE	sp|O00232|PSD12_HUMAN	2	Yes	17	26S proteasome non-ATPase regulatory subunit 12 (26S proteasome regulatory subunit RPN5) (26S proteasome regulatory subunit p55)	cytoplasm [GO:0005737]; cytosol [GO:0005829]; extracellular exosome [GO:0070062]; extracellular region [GO:0005576]; ficolin-1-rich granule lumen [GO:1904813]; membrane [GO:0016020]; nuclear proteasome complex [GO:0031595]; nucleoplasm [GO:0005654]; proteasome accessory complex [GO:0022624]; proteasome complex [GO:0000502]; proteasome regulatory particle [GO:0005838]; proteasome regulatory partic…
O00299	sp|O00299|CLIC1_HUMAN	1.91352e+07	2.00124e+07	1.99858e+07	1.94465e+07	1.9395e+07	1.89763e+07	1.19706e+07	1.09281e+07	1.14272e+07	1.97069e+07	1.1434e+07	1.92714e+07	3	1.72353	1.0324e-06	0.000181017	TRUE	sp|O00299|CLIC1_HUMAN	19	Yes	20	Chloride intracellular channel protein 1 (Chloride channel ABP) (Nuclear chloride ion channel 27) (NCC27) (Regulatory nuclear chloride ion channel protein) (hRNCC)	blood microparticle [GO:0072562]; brush border [GO:0005903]; chloride channel complex [GO:0034707]; cytoplasm [GO:0005737]; extracellular exosome [GO:0070062]; extracellular space [GO:0005615]; membrane [GO:0016020]; mitochondrion [GO:0005739]; nuclear envelope [GO:0005635]; nuclear membrane [GO:0031965]; nucleus [GO:0005634]; perinuclear region of cytoplasm [GO:0048471]; plasma membrane [GO:0005…
O15145	sp|O15145|ARPC3_HUMAN	184145	65165.8	84819.2	153827	179031	184699	49080.4	79804.9	33821.5	100591	50977.3	171979	3	3.37364	0.0280777	0.0736377	TRUE	sp|O15145|ARPC3_HUMAN	1	Yes	61	Actin-related protein 2/3 complex subunit 3 (Arp2/3 complex 21 kDa subunit) (p21-ARC)	actin cytoskeleton [GO:0015629]; Arp2/3 protein complex [GO:0005885]; cytosol [GO:0005829]; extracellular exosome [GO:0070062]; filamentous actin [GO:0031941]; focal adhesion [GO:0005925]; growth cone leading edge [GO:0061850]; lamellipodium [GO:0030027]; membrane [GO:0016020]; actin binding [GO:0003779]; structural constituent of cytoskeleton [GO:0005200]; Arp2/3 complex-mediated actin nucleatio…
O60264	sp|O60264|SMCA5_HUMAN	295913	387588	337188	324673	293882	373743	196536	146932	187490	338170	175595	329152	3	1.92585	0.00180386	0.0114568	TRUE	sp|O60264|SMCA5_HUMAN	3	Yes	101	SWI/SNF-related matrix-associated actin-dependent regulator of chromatin subfamily A member 5 (SWI/SNF-related matrix-associated actin-dependent regulator of chromatin A5) (EC 3.6.4.-) (Sucrose nonfermenting protein 2 homolog) (hSNF2H)	chromatin silencing complex [GO:0005677]; condensed chromosome [GO:0000793]; fibrillar center [GO:0001650]; nucleoplasm [GO:0005654]; nucleus [GO:0005634]; NURF complex [GO:0016589]; RSF complex [GO:0031213]; ATP binding [GO:0005524]; ATPase activity [GO:0016887]; DNA binding [GO:0003677]; helicase activity [GO:0004386]; nucleosome binding [GO:0031491]; ATP-dependent chromatin remodeling [GO:0043…
O75083	sp|O75083|WDR1_HUMAN	3.0419e+06	2.85996e+06	3.12834e+06	4.0689e+06	4.19152e+06	4.01357e+06	1.38332e+06	1.51921e+06	1.24981e+06	3.00797e+06	1.37973e+06	4.09066e+06	3	2.96482	2.05666e-06	0.000212698	TRUE	sp|O75083|WDR1_HUMAN	4	Yes	120	WD repeat-containing protein 1 (Actin-interacting protein 1) (AIP1) (NORI-1)	actomyosin, actin portion [GO:0042643]; cell projection [GO:0042995]; cell-cell junction [GO:0005911]; cortical actin cytoskeleton [GO:0030864]; cytosol [GO:0005829]; extracellular exosome [GO:0070062]; extracellular region [GO:0005576]; myelin sheath [GO:0043209]; podosome [GO:0002102]; actin filament binding [GO:0051015]; actin filament fragmentation [GO:0030043]; apical junction assembly [GO:0…
O95202	sp|O95202|LETM1_HUMAN	342698	421704	482646	620329	672542	692009	420674	257475	336063	411638	331411	660923	3	1.99427	0.00798169	0.0311791	TRUE	sp|O95202|LETM1_HUMAN	3	Yes	167	Mitochondrial proton/calcium exchanger protein (Leucine zipper-EF-hand-containing transmembrane protein 1)	integral component of membrane [GO:0016021]; mitochondrial inner membrane [GO:0005743]; mitochondrion [GO:0005739]; calcium ion binding [GO:0005509]; ribosome binding [GO:0043022]; cellular metal ion homeostasis [GO:0006875]; cristae formation [GO:0042407]
P00387	sp|P00387|NB5R3_HUMAN	1.53952e+06	2.00811e+06	2.08217e+06	2.65942e+06	2.71423e+06	2.61139e+06	1.75611e+06	1.69929e+06	1.63815e+06	1.86021e+06	1.69717e+06	2.66135e+06	3	1.56811	0.00305216	0.0160599	TRUE	sp|P00387|NB5R3_HUMAN	4	Yes	194	NADH-cytochrome b5 reductase 3 (B5R) (Cytochrome b5 reductase) (EC 1.6.2.2) (Diaphorase-1) [Cleaved into: NADH-cytochrome b5 reductase 3 membrane-bound form; NADH-cytochrome b5 reductase 3 soluble form]	azurophil granule lumen [GO:0035578]; cytoplasm [GO:0005737]; endoplasmic reticulum [GO:0005783]; endoplasmic reticulum membrane [GO:0005789]; extracellular exosome [GO:0070062]; extracellular region [GO:0005576]; hemoglobin complex [GO:0005833]; lipid particle [GO:0005811]; membrane [GO:0016020]; mitochondrial inner membrane [GO:0005743]; mitochondrial outer membrane [GO:0005741]; mitochondrion …
P00403	sp|P00403|COX2_HUMAN	1.13035e+06	1.87909e+06	1.83073e+06	1.47312e+06	1.75421e+06	1.85089e+06	67177.3	53874.5	36996.7	1.57251e+06	51159.1	1.68487e+06	3	32.934	3.64229e-06	0.000275306	TRUE	sp|P00403|COX2_HUMAN	1	Yes	196	Cytochrome c oxidase subunit 2 (Cytochrome c oxidase polypeptide II)	extracellular exosome [GO:0070062]; integral component of membrane [GO:0016021]; membrane [GO:0016020]; mitochondrial inner membrane [GO:0005743]; mitochondrial respiratory chain complex IV [GO:0005751]; mitochondrion [GO:0005739]; respiratory chain complex IV [GO:0045277]; copper ion binding [GO:0005507]; cytochrome-c oxidase activity [GO:0004129]; ATP synthesis coupled electron transport [GO:00…
P01893	sp|P01893|HLAH_HUMAN	195996	128369	235327	269469	232800	176528	84617.1	99275.1	126713	180908	102103	222896	3	2.18304	0.0203672	0.0588779	TRUE	sp|P01893|HLAH_HUMAN	2		205	Putative HLA class I histocompatibility antigen, alpha chain H (HLA-12.4) (HLA-AR) (MHC class I antigen H)	azurophil granule membrane [GO:0035577]; cell surface [GO:0009986]; early endosome membrane [GO:0031901]; ER to Golgi transport vesicle membrane [GO:0012507]; Golgi membrane [GO:0000139]; integral component of lumenal side of endoplasmic reticulum membrane [GO:0071556]; integral component of plasma membrane [GO:0005887]; MHC class I protein complex [GO:0042612]; phagocytic vesicle membrane [GO:00…
P04080	sp|P04080|CYTB_HUMAN	78546.3	252784	231491	421901	469619	499344	48406	76446	61927	166266	61194.4	462507	3	7.558	0.00251954	0.0140555	TRUE	sp|P04080|CYTB_HUMAN	1	Yes	212	Cystatin-B (CPI-B) (Liver thiol proteinase inhibitor) (Stefin-B)	cytoplasm [GO:0005737]; cytosol [GO:0005829]; extracellular exosome [GO:0070062]; extracellular region [GO:0005576]; extracellular space [GO:0005615]; ficolin-1-rich granule lumen [GO:1904813]; nucleolus [GO:0005730]; secretory granule lumen [GO:0034774]; tertiary granule lumen [GO:1904724]; cysteine-type endopeptidase inhibitor activity [GO:0004869]; endopeptidase inhibitor activity [GO:0004866]…
P04179	sp|P04179|SODM_HUMAN	352857	178964	243517	372259	392128	317830	36723.7	89989.2	96996.9	248675	68438.1	359327	3	5.25039	0.00377482	0.0185835	TRUE	sp|P04179|SODM_HUMAN	1	Yes	214	Superoxide dismutase [Mn], mitochondrial (EC 1.15.1.1)	extracellular exosome [GO:0070062]; mitochondrial matrix [GO:0005759]; mitochondrion [GO:0005739]; identical protein binding [GO:0042802]; manganese ion binding [GO:0030145]; superoxide dismutase activity [GO:0004784]; acetylcholine-mediated vasodilation involved in regulation of systemic arterial blood pressure [GO:0003069]; age-dependent response to reactive oxygen species [GO:0001315]; cellula…
P04183	sp|P04183|KITH_HUMAN	394895	4927.64	350983	709330	823843	913030	9207.34	4216.69	5610.42	88064.7	6016.82	811072	3	134.801	0.0179138	0.0537414	TRUE	sp|P04183|KITH_HUMAN	1	Yes	216	Thymidine kinase, cytosolic (EC 2.7.1.21)	cytosol [GO:0005829]; ATP binding [GO:0005524]; identical protein binding [GO:0042802]; nucleoside kinase activity [GO:0019206]; thymidine kinase activity [GO:0004797]; zinc ion binding [GO:0008270]; DNA biosynthetic process [GO:0071897]; DNA metabolic process [GO:0006259]; nucleobase-containing compound metabolic process [GO:0006139]; protein homotetramerization [GO:0051289]; pyrimidine nucleosi…
P05141	sp|P05141|ADT2_HUMAN	1.96862e+07	1.43829e+07	1.47002e+07	1.58504e+07	1.66138e+07	1.61617e+07	9.0821e+06	8.09836e+06	8.00452e+06	1.60859e+07	8.3812e+06	1.62056e+07	3	1.93357	0.000466444	0.00508516	TRUE	sp|P05141|ADT2_HUMAN	17	Yes	229	ADP/ATP translocase 2 (ADP,ATP carrier protein 2) (ADP,ATP carrier protein, fibroblast isoform) (Adenine nucleotide translocator 2) (ANT 2) (Solute carrier family 25 member 5) [Cleaved into: ADP/ATP translocase 2, N-terminally processed]	extracellular exosome [GO:0070062]; extracellular matrix [GO:0031012]; integral component of plasma membrane [GO:0005887]; membrane [GO:0016020]; membrane raft [GO:0045121]; mitochondrial inner membrane [GO:0005743]; mitochondrial nucleoid [GO:0042645]; mitochondrion [GO:0005739]; MMXD complex [GO:0071817]; myelin sheath [GO:0043209]; nucleus [GO:0005634]; adenine transmembrane transporter activi…
P07384	sp|P07384|CAN1_HUMAN	246904	415470	398279	441513	443987	632760	174319	147399	290715	344417	195480	498713	3	2.55123	0.0204472	0.0589048	TRUE	sp|P07384|CAN1_HUMAN	1	Yes	254	Calpain-1 catalytic subunit (EC 3.4.22.52) (Calcium-activated neutral proteinase 1) (CANP 1) (Calpain mu-type) (Calpain-1 large subunit) (Cell proliferation-inducing gene 30 protein) (Micromolar-calpain) (muCANP)	cytosol [GO:0005829]; extracellular exosome [GO:0070062]; extracellular region [GO:0005576]; ficolin-1-rich granule lumen [GO:1904813]; focal adhesion [GO:0005925]; lysosome [GO:0005764]; membrane [GO:0016020]; mitochondrion [GO:0005739]; plasma membrane [GO:0005886]; calcium ion binding [GO:0005509]; calcium-dependent cysteine-type endopeptidase activity [GO:0004198]; endopeptidase activity [GO:…
P09661	sp|P09661|RU2A_HUMAN	1.84218e+06	2.81361e+06	2.84054e+06	2.23046e+06	2.18081e+06	2.28631e+06	1.2654e+06	1.38053e+06	1.16528e+06	2.45094e+06	1.26736e+06	2.23211e+06	3	1.93389	0.0035678	0.0179791	TRUE	sp|P09661|RU2A_HUMAN	4	Yes	291	U2 small nuclear ribonucleoprotein A' (U2 snRNP A')	catalytic step 2 spliceosome [GO:0071013]; nuclear speck [GO:0016607]; nucleoplasm [GO:0005654]; small nuclear ribonucleoprotein complex [GO:0030532]; spliceosomal complex [GO:0005681]; U2 snRNP [GO:0005686]; RNA binding [GO:0003723]; U2 snRNA binding [GO:0030620]; mRNA splicing, via spliceosome [GO:0000398]; RNA splicing [GO:0008380]
P13674	sp|P13674|P4HA1_HUMAN	162186	334670	243131	381929	341414	366350	123878	161118	231077	236314	166456	362844	3	2.17982	0.0385065	0.0922791	TRUE	sp|P13674|P4HA1_HUMAN	1	Yes	332	Prolyl 4-hydroxylase subunit alpha-1 (4-PH alpha-1) (EC 1.14.11.2) (Procollagen-proline,2-oxoglutarate-4-dioxygenase subunit alpha-1)	endoplasmic reticulum [GO:0005783]; endoplasmic reticulum lumen [GO:0005788]; intracellular membrane-bounded organelle [GO:0043231]; membrane [GO:0016020]; mitochondrion [GO:0005739]; procollagen-proline 4-dioxygenase complex [GO:0016222]; iron ion binding [GO:0005506]; L-ascorbic acid binding [GO:0031418]; oxidoreductase activity, acting on single donors with incorporation of molecular oxygen, i…
P13984	sp|P13984|T2FB_HUMAN	465021	635563	429578	301988	449785	438162	31843.2	116010	75005.6	502602	65193.1	390430	3	7.70943	0.00189376	0.0116132	TRUE	sp|P13984|T2FB_HUMAN	1	Yes	339	General transcription factor IIF subunit 2 (EC 3.6.4.12) (ATP-dependent helicase GTF2F2) (General transcription factor IIF 30 kDa subunit) (Transcription initiation factor IIF subunit beta) (TFIIF-beta) (Transcription initiation factor RAP30)	microtubule cytoskeleton [GO:0015630]; nucleoplasm [GO:0005654]; nucleus [GO:0005634]; transcription factor TFIIF complex [GO:0005674]; transcriptional preinitiation complex [GO:0097550]; ATP binding [GO:0005524]; DNA binding [GO:0003677]; helicase activity [GO:0004386]; transcription factor activity, core RNA polymerase II binding [GO:0000991]; 7-methylguanosine mRNA capping [GO:0006370]; fibrob…
P14866	sp|P14866|HNRPL_HUMAN	964409	1.03919e+06	1.05945e+06	843171	1.02515e+06	998486	568901	520131	686659	1.02018e+06	587891	952099	3	1.73533	0.00137069	0.00944756	TRUE	sp|P14866|HNRPL_HUMAN	2	Yes	348	Heterogeneous nuclear ribonucleoprotein L (hnRNP L)	cytoplasm [GO:0005737]; extracellular exosome [GO:0070062]; intracellular ribonucleoprotein complex [GO:0030529]; membrane [GO:0016020]; nucleoplasm [GO:0005654]; nucleus [GO:0005634]; ribonucleoprotein granule [GO:0035770]; pre-mRNA intronic binding [GO:0097157]; RNA binding [GO:0003723]; transcription regulatory region DNA binding [GO:0044212]; mRNA splicing, via spliceosome [GO:0000398]; regul…
P21964	sp|P21964|COMT_HUMAN	635455	943569	869417	1.65609e+06	1.75797e+06	1.88292e+06	169828	585987	920217	804814	450743	1.76323e+06	3	3.91183	0.0492126	0.10858	TRUE	sp|P21964|COMT_HUMAN	3	Yes	407	Catechol O-methyltransferase (EC 2.1.1.6)	axon [GO:0030424]; cell body [GO:0044297]; cytosol [GO:0005829]; dendritic spine [GO:0043197]; extracellular exosome [GO:0070062]; integral component of membrane [GO:0016021]; membrane [GO:0016020]; mitochondrion [GO:0005739]; plasma membrane [GO:0005886]; postsynaptic membrane [GO:0045211]; catechol O-methyltransferase activity [GO:0016206]; L-dopa O-methyltransferase activity [GO:0102084]; magn…
P24534	sp|P24534|EF1B_HUMAN	1.11916e+07	7.65618e+06	8.00095e+06	8.48167e+06	8.90253e+06	8.88574e+06	4.29355e+06	4.48039e+06	3.51091e+06	8.81757e+06	4.0724e+06	8.75446e+06	3	2.1652	0.000811747	0.00713655	TRUE	sp|P24534|EF1B_HUMAN	11	Yes	429	Elongation factor 1-beta (EF-1-beta)	cytoplasm [GO:0005737]; cytosol [GO:0005829]; eukaryotic translation elongation factor 1 complex [GO:0005853]; translation elongation factor activity [GO:0003746]; response to ethanol [GO:0045471]; translational elongation [GO:0006414]
P30085	sp|P30085|KCY_HUMAN	920296	928553	909204	603525	705311	866887	13721.3	23169.1	11019.2	919317	15187.5	717265	3	60.5313	1.38314e-06	0.000185254	TRUE	sp|P30085|KCY_HUMAN	2	Yes	486	UMP-CMP kinase (EC 2.7.4.14) (Deoxycytidylate kinase) (CK) (dCMP kinase) (Nucleoside-diphosphate kinase) (EC 2.7.4.6) (Uridine monophosphate/cytidine monophosphate kinase) (UMP/CMP kinase) (UMP/CMPK)	cytoplasm [GO:0005737]; cytosol [GO:0005829]; extracellular exosome [GO:0070062]; nucleolus [GO:0005730]; nucleus [GO:0005634]; ATP binding [GO:0005524]; cytidylate kinase activity [GO:0004127]; nucleoside diphosphate kinase activity [GO:0004550]; nucleoside phosphate kinase activity [GO:0050145]; uridine kinase activity [GO:0004849]; uridylate kinase activity [GO:0009041]; 'de novo' pyrimidine n…
P31939	sp|P31939|PUR9_HUMAN	2.93043e+06	3.33611e+06	3.52777e+06	3.99054e+06	4.18029e+06	4.28086e+06	2.78772e+06	2.43888e+06	2.56504e+06	3.25505e+06	2.59325e+06	4.14881e+06	3	1.59985	0.000560961	0.0058117	TRUE	sp|P31939|PUR9_HUMAN	8	Yes	505	Bifunctional purine biosynthesis protein PURH [Cleaved into: Bifunctional purine biosynthesis protein PURH, N-terminally processed] [Includes: Phosphoribosylaminoimidazolecarboxamide formyltransferase (EC 2.1.2.3) (5-aminoimidazole-4-carboxamide ribonucleotide formyltransferase) (AICAR transformylase); IMP cyclohydrolase (EC 3.5.4.10) (ATIC) (IMP synthase) (Inosinicase)]	cytosol [GO:0005829]; extracellular exosome [GO:0070062]; membrane [GO:0016020]; mitochondrion [GO:0005739]; cadherin binding [GO:0045296]; IMP cyclohydrolase activity [GO:0003937]; phosphoribosylaminoimidazolecarboxamide formyltransferase activity [GO:0004643]; protein homodimerization activity [GO:0042803]; 'de novo' IMP biosynthetic process [GO:0006189]; animal organ regeneration [GO:0031100];…
P31943	sp|P31943|HNRH1_HUMAN	1.0985e+07	1.01239e+07	1.124e+07	9.55708e+06	1.01462e+07	9.93241e+06	4.11866e+06	3.98941e+06	5.70511e+06	1.07722e+07	4.54265e+06	9.87555e+06	3	2.37134	0.000213905	0.00333452	TRUE	sp|P31943|HNRH1_HUMAN	8	Yes	507	Heterogeneous nuclear ribonucleoprotein H (hnRNP H) [Cleaved into: Heterogeneous nuclear ribonucleoprotein H, N-terminally processed]	catalytic step 2 spliceosome [GO:0071013]; cytosol [GO:0005829]; membrane [GO:0016020]; nucleoplasm [GO:0005654]; nucleus [GO:0005634]; poly(U) RNA binding [GO:0008266]; RNA binding [GO:0003723]; fibroblast growth factor receptor signaling pathway [GO:0008543]; mRNA splicing, via spliceosome [GO:0000398]; regulation of RNA splicing [GO:0043484]; RNA metabolic process [GO:0016070]; RNA processing …
P33991	sp|P33991|MCM4_HUMAN	1.32398e+06	1.37773e+06	1.4594e+06	1.76035e+06	1.63584e+06	1.6861e+06	917014	982344	1.01188e+06	1.38592e+06	969594	1.69332e+06	3	1.74643	1.69309e-05	0.000698686	TRUE	sp|P33991|MCM4_HUMAN	5	Yes	518	DNA replication licensing factor MCM4 (EC 3.6.4.12) (CDC21 homolog) (P1-CDC21)	MCM complex [GO:0042555]; membrane [GO:0016020]; nuclear chromosome, telomeric region [GO:0000784]; nucleoplasm [GO:0005654]; nucleus [GO:0005634]; ATP binding [GO:0005524]; DNA helicase activity [GO:0003678]; single-stranded DNA binding [GO:0003697]; DNA replication [GO:0006260]; DNA replication initiation [GO:0006270]; DNA unwinding involved in DNA replication [GO:0006268]; G1/S transition of m…
P35232	sp|P35232|PHB_HUMAN	7.044e+06	9.36631e+06	9.20348e+06	7.76352e+06	7.74866e+06	7.6417e+06	3.32882e+06	2.95996e+06	3.39462e+06	8.46798e+06	3.22198e+06	7.71777e+06	3	2.62819	4.34404e-05	0.00133682	TRUE	sp|P35232|PHB_HUMAN	9	Yes	525	Prohibitin	cell surface [GO:0009986]; cytoplasm [GO:0005737]; early endosome [GO:0005769]; extracellular exosome [GO:0070062]; integral component of plasma membrane [GO:0005887]; membrane [GO:0016020]; mitochondrial inner membrane [GO:0005743]; mitochondrion [GO:0005739]; myelin sheath [GO:0043209]; nucleoplasm [GO:0005654]; nucleus [GO:0005634]; plasma membrane [GO:0005886]; complement component C3a bindin…
P36873	sp|P36873|PP1G_HUMAN	1.56596e+06	1.39388e+06	1.4037e+06	2.51425e+06	2.65875e+06	2.7735e+06	588043	634426	676611	1.45242e+06	631989	2.6467e+06	3	4.18788	4.10115e-07	0.000140963	TRUE	sp|P36873|PP1G_HUMAN	3	Yes	549	Serine/threonine-protein phosphatase PP1-gamma catalytic subunit (PP-1G) (EC 3.1.3.16) (Protein phosphatase 1C catalytic subunit)	cleavage furrow [GO:0032154]; condensed chromosome kinetochore [GO:0000777]; cytoplasm [GO:0005737]; cytosol [GO:0005829]; dendritic spine [GO:0043197]; focal adhesion [GO:0005925]; midbody [GO:0030496]; mitochondrial outer membrane [GO:0005741]; mitochondrion [GO:0005739]; nuclear speck [GO:0016607]; nucleolus [GO:0005730]; nucleus [GO:0005634]; protein complex [GO:0043234]; PTW/PP1 phosphatase …
P40926	sp|P40926|MDHM_HUMAN	1.97521e+07	1.31928e+07	1.38814e+07	1.18257e+07	1.72584e+07	2.09433e+07	8.28028e+06	9.00587e+06	7.64902e+06	1.53507e+07	8.29326e+06	1.62289e+07	3	1.95688	0.015794	0.0498324	TRUE	sp|P40926|MDHM_HUMAN	21	Yes	572	Malate dehydrogenase, mitochondrial (EC 1.1.1.37)	extracellular exosome [GO:0070062]; mitochondrial inner membrane [GO:0005743]; mitochondrial matrix [GO:0005759]; mitochondrion [GO:0005739]; myelin sheath [GO:0043209]; nucleus [GO:0005634]; L-malate dehydrogenase activity [GO:0030060]; malate dehydrogenase (NADP+) activity [GO:0046554]; protein self-association [GO:0043621]; RNA binding [GO:0003723]; aerobic respiration [GO:0009060]; gluconeoge…
P46782	sp|P46782|RS5_HUMAN	1.10804e+07	9.60011e+06	8.8372e+06	1.04427e+07	1.10552e+07	1.14061e+07	4.34735e+06	4.40719e+06	4.61664e+06	9.79599e+06	4.45558e+06	1.09607e+07	3	2.46	1.03738e-05	0.000524347	TRUE	sp|P46782|RS5_HUMAN	6	Yes	610	40S ribosomal protein S5 (Small ribosomal subunit protein uS7) [Cleaved into: 40S ribosomal protein S5, N-terminally processed]	cytosol [GO:0005829]; cytosolic small ribosomal subunit [GO:0022627]; extracellular exosome [GO:0070062]; extracellular matrix [GO:0031012]; focal adhesion [GO:0005925]; intracellular ribonucleoprotein complex [GO:0030529]; membrane [GO:0016020]; nucleoplasm [GO:0005654]; mRNA binding [GO:0003729]; RNA binding [GO:0003723]; rRNA binding [GO:0019843]; structural constituent of ribosome [GO:0003735…
P49419	sp|P49419|AL7A1_HUMAN	261738	308013	265579	276440	388945	364106	143840	120149	256974	277679	164373	339551	3	2.06574	0.0330082	0.0831688	TRUE	sp|P49419|AL7A1_HUMAN	2	Yes	639	Alpha-aminoadipic semialdehyde dehydrogenase (Alpha-AASA dehydrogenase) (EC 1.2.1.31) (Aldehyde dehydrogenase family 7 member A1) (EC 1.2.1.3) (Antiquitin-1) (Betaine aldehyde dehydrogenase) (EC 1.2.1.8) (Delta1-piperideine-6-carboxylate dehydrogenase) (P6c dehydrogenase)	cytosol [GO:0005829]; extracellular exosome [GO:0070062]; mitochondrial matrix [GO:0005759]; mitochondrion [GO:0005739]; nucleus [GO:0005634]; aldehyde dehydrogenase (NAD) activity [GO:0004029]; betaine-aldehyde dehydrogenase activity [GO:0008802]; L-aminoadipate-semialdehyde dehydrogenase activity [GO:0004043]; cellular aldehyde metabolic process [GO:0006081]; choline catabolic process [GO:00424…
P49720	sp|P49720|PSB3_HUMAN	620594	444139	478424	686732	586847	714584	246848	70598.5	110148	508995	124280	660372	3	5.31358	0.003723	0.0185372	TRUE	sp|P49720|PSB3_HUMAN	2	Yes	643	Proteasome subunit beta type-3 (EC 3.4.25.1) (Proteasome chain 13) (Proteasome component C10-II) (Proteasome theta chain)	cytosol [GO:0005829]; extracellular exosome [GO:0070062]; nucleoplasm [GO:0005654]; nucleus [GO:0005634]; proteasome complex [GO:0000502]; proteasome core complex [GO:0005839]; proteasome core complex, beta-subunit complex [GO:0019774]; threonine-type endopeptidase activity [GO:0004298]; anaphase-promoting complex-dependent catabolic process [GO:0031145]; antigen processing and presentation of ex…
P51665	sp|P51665|PSMD7_HUMAN	446972	613101	574714	563542	582487	593357	111367	134995	186486	540034	141007	579664	3	4.11088	0.000112107	0.00222612	TRUE	sp|P51665|PSMD7_HUMAN	2	Yes	675	26S proteasome non-ATPase regulatory subunit 7 (26S proteasome regulatory subunit RPN8) (26S proteasome regulatory subunit S12) (Mov34 protein homolog) (Proteasome subunit p40)	cytosol [GO:0005829]; extracellular exosome [GO:0070062]; extracellular region [GO:0005576]; ficolin-1-rich granule lumen [GO:1904813]; membrane [GO:0016020]; nucleoplasm [GO:0005654]; nucleus [GO:0005634]; proteasome complex [GO:0000502]; proteasome regulatory particle [GO:0005838]; secretory granule lumen [GO:0034774]; protein homodimerization activity [GO:0042803]; anaphase-promoting complex-d…
P52597	sp|P52597|HNRPF_HUMAN	2.20195e+06	1.55527e+06	1.6707e+06	1.58554e+06	1.99646e+06	2.15051e+06	953556	1.05493e+06	939467	1.78856e+06	981336	1.89522e+06	3	1.93127	0.00253879	0.0141157	TRUE	sp|P52597|HNRPF_HUMAN	5	Yes	686	Heterogeneous nuclear ribonucleoprotein F (hnRNP F) (Nucleolin-like protein mcs94-1) [Cleaved into: Heterogeneous nuclear ribonucleoprotein F, N-terminally processed]	catalytic step 2 spliceosome [GO:0071013]; cytosol [GO:0005829]; membrane [GO:0016020]; nucleoplasm [GO:0005654]; nucleus [GO:0005634]; RNA binding [GO:0003723]; single-stranded RNA binding [GO:0003727]; TBP-class protein binding [GO:0017025]; fibroblast growth factor receptor signaling pathway [GO:0008543]; mRNA splicing, via spliceosome [GO:0000398]; regulation of RNA splicing [GO:0043484]; RNA…
P52788	sp|P52788|SPSY_HUMAN	457822	284420	144781	419290	394737	526259	126436	103246	138648	266148	121867	443276	3	3.63738	0.0122695	0.0415967	TRUE	sp|P52788|SPSY_HUMAN	2	Yes	690	Spermine synthase (SPMSY) (EC 2.5.1.22) (Spermidine aminopropyltransferase)	cytosol [GO:0005829]; extracellular exosome [GO:0070062]; spermine synthase activity [GO:0016768]; methionine metabolic process [GO:0006555]; polyamine metabolic process [GO:0006595]; spermine biosynthetic process [GO:0006597]
P55209	sp|P55209|NP1L1_HUMAN	7.21231e+06	5.46444e+06	5.64078e+06	5.55677e+06	7.66738e+06	5.78661e+06	3.51551e+06	3.3751e+06	3.08282e+06	6.05787e+06	3.31952e+06	6.27044e+06	3	1.88896	0.00229773	0.0132422	TRUE	sp|P55209|NP1L1_HUMAN	13	Yes	721	Nucleosome assembly protein 1-like 1 (NAP-1-related protein) (hNRP)	melanosome [GO:0042470]; membrane [GO:0016020]; nucleus [GO:0005634]; RNA binding [GO:0003723]; DNA replication [GO:0006260]; nucleosome assembly [GO:0006334]; positive regulation of cell proliferation [GO:0008284]
P60900	sp|P60900|PSA6_HUMAN	628958	881096	965976	930589	1.05866e+06	1.08552e+06	419624	431037	478538	811964	442348	1.02263e+06	3	2.31182	0.00100925	0.00817198	TRUE	sp|P60900|PSA6_HUMAN	3	Yes	746	Proteasome subunit alpha type-6 (EC 3.4.25.1) (27 kDa prosomal protein) (PROS-27) (p27K) (Macropain iota chain) (Multicatalytic endopeptidase complex iota chain) (Proteasome iota chain)	cytosol [GO:0005829]; extracellular exosome [GO:0070062]; myofibril [GO:0030016]; nuclear matrix [GO:0016363]; nucleoplasm [GO:0005654]; nucleus [GO:0005634]; P-body [GO:0000932]; polysome [GO:0005844]; proteasome complex [GO:0000502]; proteasome core complex [GO:0005839]; proteasome core complex, alpha-subunit complex [GO:0019773]; sarcomere [GO:0030017]; endopeptidase activity [GO:0004175]; NF-…
P61289	sp|P61289|PSME3_HUMAN	3.88873e+06	2.54637e+06	2.94338e+06	2.85467e+06	3.75793e+06	3.54542e+06	740760	1.11037e+06	1.0569e+06	3.07745e+06	954391	3.36298e+06	3	3.52369	0.00038273	0.00465981	TRUE	sp|P61289|PSME3_HUMAN	7	Yes	764	Proteasome activator complex subunit 3 (11S regulator complex subunit gamma) (REG-gamma) (Activator of multicatalytic protease subunit 3) (Ki nuclear autoantigen) (Proteasome activator 28 subunit gamma) (PA28g) (PA28gamma)	cytoplasm [GO:0005737]; cytosol [GO:0005829]; membrane [GO:0016020]; nucleoplasm [GO:0005654]; nucleus [GO:0005634]; proteasome activator complex [GO:0008537]; proteasome complex [GO:0000502]; endopeptidase activator activity [GO:0061133]; identical protein binding [GO:0042802]; MDM2/MDM4 family protein binding [GO:0097371]; p53 binding [GO:0002039]; anaphase-promoting complex-dependent catabolic…
P62310	sp|P62310|LSM3_HUMAN	596460	851400	853706	925273	949598	961074	45665.4	355038	38652.7	756847	85575.1	945197	3	11.0452	0.0119808	0.041035	TRUE	sp|P62310|LSM3_HUMAN	1	Yes	795	U6 snRNA-associated Sm-like protein LSm3	catalytic step 2 spliceosome [GO:0071013]; cytosol [GO:0005829]; Lsm1-7-Pat1 complex [GO:1990726]; nucleoplasm [GO:0005654]; nucleus [GO:0005634]; P-body [GO:0000932]; precatalytic spliceosome [GO:0071011]; U4/U6 x U5 tri-snRNP complex [GO:0046540]; U6 snRNP [GO:0005688]; RNA binding [GO:0003723]; cytoplasmic mRNA processing body assembly [GO:0033962]; exonucleolytic nuclear-transcribed mRNA cata…
P62913	sp|P62913|RL11_HUMAN	4.17507e+06	5.82412e+06	5.9544e+06	4.48958e+06	4.58569e+06	4.66085e+06	2.8738e+06	2.71385e+06	2.61426e+06	5.25102e+06	2.73189e+06	4.57817e+06	3	1.92212	0.00118707	0.00883943	TRUE	sp|P62913|RL11_HUMAN	3	Yes	820	60S ribosomal protein L11 (CLL-associated antigen KW-12) (Large ribosomal subunit protein uL5)	cytoplasm [GO:0005737]; cytosol [GO:0005829]; cytosolic large ribosomal subunit [GO:0022625]; extracellular exosome [GO:0070062]; extracellular matrix [GO:0031012]; membrane [GO:0016020]; nucleolus [GO:0005730]; nucleoplasm [GO:0005654]; protein complex [GO:0043234]; 5S rRNA binding [GO:0008097]; RNA binding [GO:0003723]; structural constituent of ribosome [GO:0003735]; ubiquitin ligase inhibitor…
P83731	sp|P83731|RL24_HUMAN	2.51532e+06	2.73513e+06	3.24745e+06	2.46034e+06	2.66421e+06	2.56283e+06	43876.4	312078	143008	2.81646e+06	125108	2.56111e+06	3	22.5123	0.000872438	0.00739413	TRUE	sp|P83731|RL24_HUMAN	3	Yes	860	60S ribosomal protein L24 (60S ribosomal protein L30) (Large ribosomal subunit protein eL24)	cytoplasm [GO:0005737]; cytosol [GO:0005829]; cytosolic large ribosomal subunit [GO:0022625]; extracellular exosome [GO:0070062]; membrane [GO:0016020]; cadherin binding [GO:0045296]; RNA binding [GO:0003723]; structural constituent of ribosome [GO:0003735]; assembly of large subunit precursor of preribosome [GO:1902626]; exit from mitosis [GO:0010458]; mitotic cell cycle checkpoint [GO:0007093];…
P84022	sp|P84022|SMAD3_HUMAN	231940	349558	372855	310765	341863	314488	3654.59	10334.8	9733.27	311514	7163.64	322080	3	44.9604	2.13412e-05	0.000809026	TRUE	sp|P84022|SMAD3_HUMAN	1	Yes	861	Mothers against decapentaplegic homolog 3 (MAD homolog 3) (Mad3) (Mothers against DPP homolog 3) (hMAD-3) (JV15-2) (SMAD family member 3) (SMAD 3) (Smad3) (hSMAD3)	cytoplasm [GO:0005737]; cytosol [GO:0005829]; nuclear chromatin [GO:0000790]; nuclear inner membrane [GO:0005637]; nucleoplasm [GO:0005654]; nucleus [GO:0005634]; plasma membrane [GO:0005886]; receptor complex [GO:0043235]; SMAD protein complex [GO:0071141]; SMAD2-SMAD3 protein complex [GO:0071144]; transcription factor complex [GO:0005667]; beta-catenin binding [GO:0008013]; bHLH transcription f…
Q02818	sp|Q02818|NUCB1_HUMAN	74217.9	108825	122392	222624	204612	187999	62102.6	27241.9	55263.7	99616.4	45386.8	204591	3	4.50772	0.00267758	0.0146264	TRUE	sp|Q02818|NUCB1_HUMAN	1	Yes	894	Nucleobindin-1 (CALNUC)	cis-Golgi network [GO:0005801]; early endosome [GO:0005769]; endoplasmic reticulum lumen [GO:0005788]; endoplasmic reticulum-Golgi intermediate compartment [GO:0005793]; extracellular exosome [GO:0070062]; extracellular space [GO:0005615]; extrinsic component of Golgi membrane [GO:0090498]; Golgi cisterna membrane [GO:0032580]; Golgi-associated vesicle [GO:0005798]; lumenal side of Golgi membrane…
Q07021	sp|Q07021|C1QBP_HUMAN	1.40902e+07	7.08262e+06	8.62124e+06	7.5609e+06	9.36932e+06	8.58719e+06	1.93731e+06	1.39195e+06	3.40629e+06	9.51102e+06	2.09428e+06	8.47313e+06	3	4.54142	0.00265163	0.0145494	TRUE	sp|Q07021|C1QBP_HUMAN	9	Yes	920	Complement component 1 Q subcomponent-binding protein, mitochondrial (ASF/SF2-associated protein p32) (Glycoprotein gC1qBP) (C1qBP) (Hyaluronan-binding protein 1) (Mitochondrial matrix protein p32) (gC1q-R protein) (p33)	cell surface [GO:0009986]; cytoplasm [GO:0005737]; cytosol [GO:0005829]; extracellular space [GO:0005615]; membrane [GO:0016020]; mitochondrial matrix [GO:0005759]; mitochondrion [GO:0005739]; nucleolus [GO:0005730]; nucleus [GO:0005634]; plasma membrane [GO:0005886]; adrenergic receptor binding [GO:0031690]; complement component C1q binding [GO:0001849]; hyaluronic acid binding [GO:0005540]; kin…
Q0VDF9	sp|Q0VDF9|HSP7E_HUMAN	44897.4	160663	155012	100521	126264	90930.1	13542.8	41628.3	13466.7	103793	19654.1	104894	3	5.33699	0.0175193	0.0531311	TRUE	sp|Q0VDF9|HSP7E_HUMAN	1		935	Heat shock 70 kDa protein 14 (HSP70-like protein 1) (Heat shock protein HSP60)	cytosol [GO:0005829]; membrane [GO:0016020]; ATP binding [GO:0005524]; 'de novo' cotranslational protein folding [GO:0051083]
Q12931	sp|Q12931|TRAP1_HUMAN	2.55005e+07	3.86972e+07	3.88088e+07	3.16745e+07	3.25415e+07	3.27154e+07	1.26326e+06	1.25978e+06	1.6505e+07	3.37069e+07	2.97259e+06	3.23072e+07	3	11.3393	0.0221395	0.0629433	TRUE	sp|Q12931|TRAP1_HUMAN	7	Yes	947	Heat shock protein 75 kDa, mitochondrial (HSP 75) (TNFR-associated protein 1) (Tumor necrosis factor type 1 receptor-associated protein) (TRAP-1)	extracellular exosome [GO:0070062]; lipid particle [GO:0005811]; membrane [GO:0016020]; mitochondrial inner membrane [GO:0005743]; mitochondrial intermembrane space [GO:0005758]; mitochondrial matrix [GO:0005759]; mitochondrion [GO:0005739]; nucleoplasm [GO:0005654]; ATP binding [GO:0005524]; protein kinase binding [GO:0019901]; RNA binding [GO:0003723]; tumor necrosis factor receptor binding [GO…
Q13242	sp|Q13242|SRSF9_HUMAN	953327	1.13814e+06	892501	1.13683e+06	1.32298e+06	1.26244e+06	245988	291834	215853	989346	249308	1.23828e+06	3	4.96689	7.30469e-06	0.000393039	TRUE	sp|Q13242|SRSF9_HUMAN	3	Yes	957	Serine/arginine-rich splicing factor 9 (Pre-mRNA-splicing factor SRp30C) (Splicing factor, arginine/serine-rich 9)	nucleolus [GO:0005730]; nucleoplasm [GO:0005654]; protein domain specific binding [GO:0019904]; RNA binding [GO:0003723]; mRNA 3'-end processing [GO:0031124]; mRNA export from nucleus [GO:0006406]; mRNA processing [GO:0006397]; mRNA splice site selection [GO:0006376]; mRNA splicing, via spliceosome [GO:0000398]; negative regulation of mRNA splicing, via spliceosome [GO:0048025]; response to alkal…
Q13325	sp|Q13325|IFIT5_HUMAN	55694.7	43961.4	52786.8	60468	49905.3	50696.2	9474.09	25575.4	10061.4	50559.6	13458.8	53483	3	3.97383	0.0037585	0.0185835	TRUE	sp|Q13325|IFIT5_HUMAN	1	Yes	963	Interferon-induced protein with tetratricopeptide repeats 5 (IFIT-5) (Interferon-induced 58 kDa protein) (Retinoic acid- and interferon-inducible 58 kDa protein) (P58)	actin cytoskeleton [GO:0015629]; apical part of cell [GO:0045177]; intracellular membrane-bounded organelle [GO:0043231]; plasma membrane [GO:0005886]; ruffle membrane [GO:0032587]; double-stranded DNA binding [GO:0003690]; poly(U) RNA binding [GO:0008266]; RNA binding [GO:0003723]; RNA cap binding [GO:0000339]; single-stranded RNA binding [GO:0003727]; tRNA binding [GO:0000049]; defense response…
Q13595	sp|Q13595|TRA2A_HUMAN	387372	370326	268584	313527	556470	266550	118814	222243	92216.6	337752	134535	359610	3	2.67299	0.0277171	0.0728066	TRUE	sp|Q13595|TRA2A_HUMAN	1	Yes	982	Transformer-2 protein homolog alpha (TRA-2 alpha) (TRA2-alpha) (Transformer-2 protein homolog A)	intracellular membrane-bounded organelle [GO:0043231]; nucleolus [GO:0005730]; nucleus [GO:0005634]; RNA binding [GO:0003723]; mRNA splicing, via spliceosome [GO:0000398]
Q14203	sp|Q14203|DCTN1_HUMAN	355954	241403	369040	384943	377952	391793	220321	169432	220629	316522	201947	384855	3	1.90572	0.00727131	0.0290157	TRUE	sp|Q14203|DCTN1_HUMAN	3	Yes	1008	Dynactin subunit 1 (150 kDa dynein-associated polypeptide) (DAP-150) (DP-150) (p135) (p150-glued)	actin cytoskeleton [GO:0015629]; cell cortex [GO:0005938]; cell cortex region [GO:0099738]; cell leading edge [GO:0031252]; centriole [GO:0005814]; centrosome [GO:0005813]; cytoplasm [GO:0005737]; cytosol [GO:0005829]; dynactin complex [GO:0005869]; dynein complex [GO:0030286]; kinetochore [GO:0000776]; membrane [GO:0016020]; microtubule [GO:0005874]; microtubule plus-end [GO:0035371]; nuclear en…
Q14232	sp|Q14232|EI2BA_HUMAN	361492	576585	589498	784168	733532	680157	30825.1	10452.1	24602	497143	19938.5	731385	3	36.682	3.76363e-05	0.00122323	TRUE	sp|Q14232|EI2BA_HUMAN	1	Yes	1010	Translation initiation factor eIF-2B subunit alpha (eIF-2B GDP-GTP exchange factor subunit alpha)	cytoplasm [GO:0005737]; cytosol [GO:0005829]; eukaryotic translation initiation factor 2B complex [GO:0005851]; membrane [GO:0016020]; plasma membrane [GO:0005886]; identical protein binding [GO:0042802]; translation initiation factor activity [GO:0003743]; cellular response to stimulus [GO:0051716]; oligodendrocyte development [GO:0014003]; positive regulation of GTPase activity [GO:0043547]; re…
Q14847	sp|Q14847|LASP1_HUMAN	1.17343e+06	1.10786e+06	1.16463e+06	1.03667e+06	1.12575e+06	1.27691e+06	507496	431728	462413	1.14827e+06	466184	1.14221e+06	3	2.46312	1.13661e-05	0.000541675	TRUE	sp|Q14847|LASP1_HUMAN	2	Yes	1034	LIM and SH3 domain protein 1 (LASP-1) (Metastatic lymph node gene 50 protein) (MLN 50)	cortical actin cytoskeleton [GO:0030864]; cytoplasm [GO:0005737]; extracellular exosome [GO:0070062]; focal adhesion [GO:0005925]; actin filament binding [GO:0051015]; cadherin binding [GO:0045296]; ion transmembrane transporter activity [GO:0015075]; metal ion binding [GO:0046872]; SH3/SH2 adaptor activity [GO:0005070]; ion transport [GO:0006811]
Q15397	sp|Q15397|K0020_HUMAN	213159	82551.8	73018.2	90020.4	93634.7	118370	50055.4	31405	51049.6	108715	43133.4	99924.8	3	2.52042	0.0467491	0.104801	TRUE	sp|Q15397|K0020_HUMAN	2	Yes	1071	Pumilio homolog 3 (HBV X-transactivated gene 5 protein) (HBV XAg-transactivated protein 5) (Minor histocompatibility antigen HA-8) (HLA-HA8)	chromosome [GO:0005694]; endoplasmic reticulum [GO:0005783]; nucleolus [GO:0005730]; nucleoplasm [GO:0005654]; DNA binding [GO:0003677]; mRNA binding [GO:0003729]; RNA binding [GO:0003723]; regulation of protein ADP-ribosylation [GO:0010835]; regulation of translation [GO:0006417]
Q16531	sp|Q16531|DDB1_HUMAN	1.22611e+06	1.95651e+06	2.02898e+06	1.3327e+06	1.94982e+06	1.76924e+06	857431	900271	781493	1.69472e+06	844953	1.66279e+06	3	2.00569	0.00888201	0.0334429	TRUE	sp|Q16531|DDB1_HUMAN	3	Yes	1098	DNA damage-binding protein 1 (DDB p127 subunit) (DNA damage-binding protein a) (DDBa) (Damage-specific DNA-binding protein 1) (HBV X-associated protein 1) (XAP-1) (UV-damaged DNA-binding factor) (UV-damaged DNA-binding protein 1) (UV-DDB 1) (XPE-binding factor) (XPE-BF) (Xeroderma pigmentosum group E-complementing protein) (XPCe)	Cul4-RING E3 ubiquitin ligase complex [GO:0080008]; Cul4A-RING E3 ubiquitin ligase complex [GO:0031464]; Cul4B-RING E3 ubiquitin ligase complex [GO:0031465]; cytoplasm [GO:0005737]; extracellular exosome [GO:0070062]; extracellular space [GO:0005615]; nuclear chromosome, telomeric region [GO:0000784]; nucleoplasm [GO:0005654]; nucleus [GO:0005634]; damaged DNA binding [GO:0003684]; DNA binding [G…
Q2VIR3	sp|Q2VIR3|IF2GL_HUMAN	915792	1.20628e+06	1.20637e+06	1.40492e+06	1.43988e+06	1.38813e+06	775920	753070	1.17993e+06	1.10046e+06	883425	1.41081e+06	3	1.59698	0.0429587	0.099521	TRUE	sp|Q2VIR3|IF2GL_HUMAN	2	Yes	1121	Putative eukaryotic translation initiation factor 2 subunit 3-like protein (Eukaryotic translation initiation factor 2 subunit gamma A) (eIF-2-gamma A) (eIF-2gA)	GTP binding [GO:0005525]; GTPase activity [GO:0003924]; translation initiation factor activity [GO:0003743]
Q5JTH9	sp|Q5JTH9|RRP12_HUMAN	278733	188527	278790	161047	150885	167974	16469.3	38111.7	14016.9	244689	20644.1	159814	3	11.8527	0.000230389	0.00340079	TRUE	sp|Q5JTH9|RRP12_HUMAN	3	Yes	1127	RRP12-like protein	integral component of membrane [GO:0016021]; nuclear membrane [GO:0031965]; nucleolus [GO:0005730]; RNA binding [GO:0003723]
Q6NZI2	sp|Q6NZI2|PTRF_HUMAN	4.26867e+06	4.33551e+06	4.42273e+06	5.83164e+06	6.45338e+06	6.66367e+06	3.1877e+06	2.93222e+06	2.33065e+06	4.34184e+06	2.79287e+06	6.30614e+06	3	2.25795	0.000208947	0.00333452	TRUE	sp|Q6NZI2|PTRF_HUMAN	6	Yes	1155	Caveolae-associated protein 1 (Cavin-1) (Polymerase I and transcript release factor)	caveola [GO:0005901]; cytoplasm [GO:0005737]; cytosol [GO:0005829]; endoplasmic reticulum [GO:0005783]; intracellular membrane-bounded organelle [GO:0043231]; membrane raft [GO:0045121]; mitochondrion [GO:0005739]; nucleoplasm [GO:0005654]; nucleus [GO:0005634]; plasma membrane [GO:0005886]; protein complex [GO:0043234]; RNA binding [GO:0003723]; rRNA primary transcript binding [GO:0042134]; posi…
Q71RC2	sp|Q71RC2|LARP4_HUMAN	258081	243145	271757	321407	290285	328010	8872.38	14345.1	112905	257395	24311.9	312792	3	12.8658	0.0125059	0.0423121	TRUE	sp|Q71RC2|LARP4_HUMAN	1	Yes	1171	La-related protein 4 (La ribonucleoprotein domain family member 4)	cytosol [GO:0005829]; membrane [GO:0016020]; poly(A) binding [GO:0008143]; RNA binding [GO:0003723]; cytoskeleton organization [GO:0007010]; positive regulation of translation [GO:0045727]; regulation of cell morphogenesis [GO:0022604]; translation [GO:0006412]
Q8IY81	sp|Q8IY81|SPB1_HUMAN	555300	604403	543292	611737	615802	677018	337466	350932	565063	567060	405991	634164	3	1.56202	0.044587	0.101739	TRUE	sp|Q8IY81|SPB1_HUMAN	3	Yes	1206	pre-rRNA processing protein FTSJ3 (EC 2.1.1.-) (2'-O-ribose RNA methyltransferase SPB1 homolog) (Protein ftsJ homolog 3) (Putative rRNA methyltransferase 3)	nucleolus [GO:0005730]; nucleus [GO:0005634]; preribosome, large subunit precursor [GO:0030687]; RNA binding [GO:0003723]; rRNA (guanine) methyltransferase activity [GO:0016435]; rRNA (uridine-2'-O-)-methyltransferase activity [GO:0008650]; maturation of 5.8S rRNA from tricistronic rRNA transcript (SSU-rRNA, 5.8S rRNA, LSU-rRNA) [GO:0000466]; maturation of LSU-rRNA from tricistronic rRNA transcri…
Q8N1G4	sp|Q8N1G4|LRC47_HUMAN	272941	495080	470762	565127	745863	599652	298079	361993	303792	399192	320038	632269	3	1.9756	0.0223257	0.063332	TRUE	sp|Q8N1G4|LRC47_HUMAN	3	Yes	1213	Leucine-rich repeat-containing protein 47	RNA binding [GO:0003723]
Q8NF37	sp|Q8NF37|PCAT1_HUMAN	443392	483146	418939	705827	718215	594291	327084	397404	293847	447719	336774	670374	3	1.99058	0.000976566	0.00801747	TRUE	sp|Q8NF37|PCAT1_HUMAN	2	Yes	1234	Lysophosphatidylcholine acyltransferase 1 (LPC acyltransferase 1) (LPCAT-1) (LysoPC acyltransferase 1) (EC 2.3.1.23) (1-acylglycerophosphocholine O-acyltransferase) (1-alkylglycerophosphocholine O-acetyltransferase) (EC 2.3.1.67) (Acetyl-CoA:lyso-platelet-activating factor acetyltransferase) (Acetyl-CoA:lyso-PAF acetyltransferase) (Lyso-PAF acetyltransferase) (LysoPAFAT) (Acyltransferase-like 2) …	azurophil granule membrane [GO:0035577]; endoplasmic reticulum [GO:0005783]; endoplasmic reticulum membrane [GO:0005789]; Golgi apparatus [GO:0005794]; Golgi membrane [GO:0000139]; integral component of membrane [GO:0016021]; lipid particle [GO:0005811]; membrane [GO:0016020]; plasma membrane [GO:0005886]; 1-acylglycerol-3-phosphate O-acyltransferase activity [GO:0003841]; 1-acylglycerophosphocho…
Q8NFH3	sp|Q8NFH3|NUP43_HUMAN	624984	815781	741673	624736	654428	683054	47009.2	92374.9	504658	723133	129891	653639	3	5.56724	0.0437941	0.100765	TRUE	sp|Q8NFH3|NUP43_HUMAN	1	Yes	1237	Nucleoporin Nup43 (Nup107-160 subcomplex subunit Nup43) (p42)	condensed chromosome kinetochore [GO:0000777]; cytosol [GO:0005829]; nuclear envelope [GO:0005635]; nuclear pore outer ring [GO:0031080]; cell division [GO:0051301]; intracellular transport of virus [GO:0075733]; mitotic nuclear envelope disassembly [GO:0007077]; mRNA export from nucleus [GO:0006406]; protein sumoylation [GO:0016925]; regulation of cellular response to heat [GO:1900034]; regulati…
Q8WWY3	sp|Q8WWY3|PRP31_HUMAN	246658	220316	249579	232345	260617	287197	56315.7	51870.2	21560.9	238479	39786.7	259083	3	6.51179	0.000545731	0.00568925	TRUE	sp|Q8WWY3|PRP31_HUMAN	2	Yes	1265	U4/U6 small nuclear ribonucleoprotein Prp31 (Pre-mRNA-processing factor 31) (Serologically defined breast cancer antigen NY-BR-99) (U4/U6 snRNP 61 kDa protein) (Protein 61K) (hPrp31)	Cajal body [GO:0015030]; MLL1 complex [GO:0071339]; nuclear speck [GO:0016607]; nucleoplasm [GO:0005654]; nucleus [GO:0005634]; precatalytic spliceosome [GO:0071011]; U2-type spliceosomal complex [GO:0005684]; U4 snRNP [GO:0005687]; U4/U6 x U5 tri-snRNP complex [GO:0046540]; U4atac snRNP [GO:0005690]; ribonucleoprotein complex binding [GO:0043021]; RNA binding [GO:0003723]; snRNP binding [GO:0070…
Q92785	sp|Q92785|REQU_HUMAN	1.36286e+06	1.55261e+06	1.55111e+06	1.62505e+06	1.69272e+06	1.6856e+06	12422.5	25997.6	20523.8	1.48611e+06	18784.5	1.66751e+06	3	88.7706	4.2255e-07	0.000140963	TRUE	sp|Q92785|REQU_HUMAN	1	Yes	1278	Zinc finger protein ubi-d4 (Apoptosis response zinc finger protein) (BRG1-associated factor 45D) (BAF45D) (D4, zinc and double PHD fingers family 2) (Protein requiem)	centrosome [GO:0005813]; cytosol [GO:0005829]; intracellular membrane-bounded organelle [GO:0043231]; nuclear chromatin [GO:0000790]; nucleoplasm [GO:0005654]; metal ion binding [GO:0046872]; RNA polymerase II core promoter proximal region sequence-specific DNA binding [GO:0000978]; apoptotic process [GO:0006915]; apoptotic signaling pathway [GO:0097190]; regulation of transcription, DNA-template…
Q92979	sp|Q92979|NEP1_HUMAN	292896	402092	447747	351612	358056	354165	88157.5	88490.7	92176.8	374994	89590	354601	3	4.18566	1.45597e-05	0.000639094	TRUE	sp|Q92979|NEP1_HUMAN	1	Yes	1292	Ribosomal RNA small subunit methyltransferase NEP1 (EC 2.1.1.-) (18S rRNA (pseudouridine(1248)-N1)-methyltransferase) (18S rRNA Psi1248 methyltransferase) (Nucleolar protein EMG1 homolog) (Protein C2f) (Ribosome biogenesis protein NEP1)	cytoplasm [GO:0005737]; nucleolus [GO:0005730]; nucleoplasm [GO:0005654]; nucleus [GO:0005634]; small-subunit processome [GO:0032040]; RNA binding [GO:0003723]; rRNA (pseudouridine) methyltransferase activity [GO:0070037]; rRNA binding [GO:0019843]; maturation of SSU-rRNA from tricistronic rRNA transcript (SSU-rRNA, 5.8S rRNA, LSU-rRNA) [GO:0000462]; ribosomal small subunit biogenesis [GO:0042274…
Q96HR9	sp|Q96HR9|REEP6_HUMAN	7378.53	11277.9	32467.6	143446	120546	140239	2752.24	1826.85	2138.16	13927.8	2207.04	134350	3	60.8734	0.000107297	0.00219272	TRUE	sp|Q96HR9|REEP6_HUMAN	1	Yes	1329	Receptor expression-enhancing protein 6 (Polyposis locus protein 1-like 1)	apical part of cell [GO:0045177]; endoplasmic reticulum [GO:0005783]; endoplasmic reticulum membrane [GO:0005789]; integral component of membrane [GO:0016021]; nucleus [GO:0005634]; photoreceptor inner segment [GO:0001917]; rod spherule [GO:0044317]; detection of light stimulus involved in visual perception [GO:0050908]; regulation of intracellular transport [GO:0032386]
Q96HY6	sp|Q96HY6|DDRGK_HUMAN	283550	268710	272088	351945	342612	356908	50534.9	68504.6	97214.4	274710	69558.1	350438	3	5.03807	9.34737e-05	0.00202486	TRUE	sp|Q96HY6|DDRGK_HUMAN	1	Yes	1330	DDRGK domain-containing protein 1 (Dashurin) (UFM1-binding and PCI domain-containing protein 1)	cytoplasm [GO:0005737]; endoplasmic reticulum [GO:0005783]; endoplasmic reticulum membrane [GO:0005789]; nucleolus [GO:0005730]; RNA polymerase II repressing transcription factor binding [GO:0001103]; ubiquitin-like protein ligase binding [GO:0044389]; negative regulation of apoptotic process [GO:0043066]; negative regulation of gene expression [GO:0010629]; positive regulation of cell cycle G1/S…
Q96Q11	sp|Q96Q11|TRNT1_HUMAN	135391	217808	226499	337628	342902	316815	20954.1	11873.5	191710	188326	36265.8	332255	3	9.16165	0.047064	0.105091	TRUE	sp|Q96Q11|TRNT1_HUMAN	1	Yes	1342	CCA tRNA nucleotidyltransferase 1, mitochondrial (EC 2.7.7.72) (Mitochondrial tRNA nucleotidyl transferase, CCA-adding) (mt CCA-adding enzyme) (mt tRNA CCA-diphosphorylase) (mt tRNA CCA-pyrophosphorylase) (mt tRNA adenylyltransferase)	intracellular [GO:0005622]; mitochondrial matrix [GO:0005759]; mitochondrion [GO:0005739]; nucleoplasm [GO:0005654]; 5'-3' RNA polymerase activity [GO:0034062]; ATP binding [GO:0005524]; ATP:3'-cytidine-cytidine-tRNA adenylyltransferase activity [GO:0052929]; CTP:3'-cytidine-tRNA cytidylyltransferase activity [GO:0052928]; CTP:tRNA cytidylyltransferase activity [GO:0052927]; tRNA adenylyltransfer…
Q99439	sp|Q99439|CNN2_HUMAN	1.02129e+06	1.18602e+06	1.24567e+06	1.61118e+06	1.77038e+06	1.77254e+06	835981	721675	712009	1.14696e+06	754527	1.71633e+06	3	2.27472	6.86215e-05	0.00172968	TRUE	sp|Q99439|CNN2_HUMAN	3	Yes	1358	Calponin-2 (Calponin H2, smooth muscle) (Neutral calponin)	cell-cell junction [GO:0005911]; cytoskeleton [GO:0005856]; extracellular exosome [GO:0070062]; extracellular region [GO:0005576]; focal adhesion [GO:0005925]; membrane [GO:0016020]; specific granule lumen [GO:0035580]; stress fiber [GO:0001725]; tertiary granule lumen [GO:1904724]; actin binding [GO:0003779]; cadherin binding [GO:0045296]; calmodulin binding [GO:0005516]; actomyosin structure or…
Q99714	sp|Q99714|HCD2_HUMAN	969076	688967	862323	1.10189e+06	1.10752e+06	1.05373e+06	819244	625438	705645	831908	712407	1.08744e+06	3	1.52643	0.0182642	0.0544985	TRUE	sp|Q99714|HCD2_HUMAN	3	Yes	1372	3-hydroxyacyl-CoA dehydrogenase type-2 (EC 1.1.1.35) (17-beta-hydroxysteroid dehydrogenase 10) (17-beta-HSD 10) (EC 1.1.1.51) (3-hydroxy-2-methylbutyryl-CoA dehydrogenase) (EC 1.1.1.178) (3-hydroxyacyl-CoA dehydrogenase type II) (Endoplasmic reticulum-associated amyloid beta-peptide-binding protein) (Mitochondrial ribonuclease P protein 2) (Mitochondrial RNase P protein 2) (Short chain dehydrogen…	cytoplasm [GO:0005737]; mitochondrial matrix [GO:0005759]; mitochondrial ribonuclease P complex [GO:0030678]; mitochondrion [GO:0005739]; plasma membrane [GO:0005886]; 3-hydroxy-2-methylbutyryl-CoA dehydrogenase activity [GO:0047015]; 3-hydroxyacyl-CoA dehydrogenase activity [GO:0003857]; cholate 7-alpha-dehydrogenase activity [GO:0008709]; RNA binding [GO:0003723]; testosterone dehydrogenase [NA…
Q9BTV4	sp|Q9BTV4|TMM43_HUMAN	1.08477e+06	2.05518e+06	558434	2.5819e+06	2.65376e+06	2.72268e+06	483335	633781	631921	1.07577e+06	578473	2.65216e+06	3	4.58475	0.0084285	0.032171	TRUE	sp|Q9BTV4|TMM43_HUMAN	3	Yes	1402	Transmembrane protein 43 (Protein LUMA)	endoplasmic reticulum lumen [GO:0005788]; Golgi apparatus [GO:0005794]; integral component of nuclear inner membrane [GO:0005639]; protein self-association [GO:0043621]; nuclear membrane organization [GO:0071763]
Q9BYD3	sp|Q9BYD3|RM04_HUMAN	255235	454697	437855	449926	340433	469300	181925	183960	186406	370394	184088	415790	3	2.25865	0.0066393	0.0275561	TRUE	sp|Q9BYD3|RM04_HUMAN	2	Yes	1422	39S ribosomal protein L4, mitochondrial (L4mt) (MRP-L4) (Mitochondrial large ribosomal subunit protein uL4m)	cytosolic ribosome [GO:0022626]; mitochondrial inner membrane [GO:0005743]; mitochondrial large ribosomal subunit [GO:0005762]; RNA binding [GO:0003723]; structural constituent of ribosome [GO:0003735]; mitochondrial translational elongation [GO:0070125]; mitochondrial translational termination [GO:0070126]; translation [GO:0006412]
Q9H0U4	sp|Q9H0U4|RAB1B_HUMAN	1.95665e+06	1.69608e+06	1.77975e+06	2.44698e+06	2.68623e+06	2.90133e+06	651403	1.09943e+06	656928	1.80761e+06	777759	2.67172e+06	3	3.43514	0.000493958	0.00524791	TRUE	sp|Q9H0U4|RAB1B_HUMAN	3	Yes	1438	Ras-related protein Rab-1B	cytosol [GO:0005829]; endoplasmic reticulum membrane [GO:0005789]; endoplasmic reticulum-Golgi intermediate compartment membrane [GO:0033116]; extracellular exosome [GO:0070062]; Golgi apparatus [GO:0005794]; Golgi membrane [GO:0000139]; mitochondrion [GO:0005739]; pre-autophagosomal structure membrane [GO:0034045]; transport vesicle [GO:0030133]; GTP binding [GO:0005525]; GTPase activity [GO:000…
Q9H9B4	sp|Q9H9B4|SFXN1_HUMAN	1.67021e+06	1.36558e+06	1.33947e+06	941047	1.00786e+06	950422	155775	185247	772716	1.45102e+06	281464	965997	3	5.15527	0.0186046	0.0549248	TRUE	sp|Q9H9B4|SFXN1_HUMAN	2	Yes	1465	Sideroflexin-1 (Tricarboxylate carrier protein) (TCC)	integral component of membrane [GO:0016021]; mitochondrial inner membrane [GO:0005743]; mitochondrion [GO:0005739]; ion transmembrane transporter activity [GO:0015075]; erythrocyte differentiation [GO:0030218]; iron ion homeostasis [GO:0055072]; iron ion transport [GO:0006826]
Q9NPQ8	sp|Q9NPQ8|RIC8A_HUMAN	226566	319330	302267	262011	295764	306138	13386.4	6811.85	56423.7	279646	17263.6	287339	3	16.6442	0.00237925	0.0134986	TRUE	sp|Q9NPQ8|RIC8A_HUMAN	2	Yes	1483	Synembryn-A (Protein Ric-8A)	cytoplasm [GO:0005737]; plasma membrane [GO:0005886]; G-protein alpha-subunit binding [GO:0001965]; GTPase activator activity [GO:0005096]; guanyl-nucleotide exchange factor activity [GO:0005085]; adenylate cyclase-inhibiting G-protein coupled receptor signaling pathway [GO:0007193]; basement membrane organization [GO:0071711]; cell migration involved in gastrulation [GO:0042074]; cell-cell adhes…
Q9NR12	sp|Q9NR12|PDLI7_HUMAN	437184	562287	478213	476776	500149	479880	38629.3	55152.9	14938	489870	31690.3	485492	3	15.4581	0.000210798	0.00333452	TRUE	sp|Q9NR12|PDLI7_HUMAN	1	Yes	1491	PDZ and LIM domain protein 7 (LIM mineralization protein) (LMP) (Protein enigma)	actin cytoskeleton [GO:0015629]; cell-cell adherens junction [GO:0005913]; cytosol [GO:0005829]; focal adhesion [GO:0005925]; nucleus [GO:0005634]; ruffle [GO:0001726]; stress fiber [GO:0001725]; metal ion binding [GO:0046872]; actin cytoskeleton organization [GO:0030036]; axon guidance [GO:0007411]; ossification [GO:0001503]; positive regulation of osteoblast differentiation [GO:0045669]; recept…
Q9NTJ5	sp|Q9NTJ5|SAC1_HUMAN	358912	433810	419392	361804	437372	451408	23272.1	23779.6	9553.52	402689	17420.8	414920	3	23.8175	2.39006e-05	0.000866899	TRUE	sp|Q9NTJ5|SAC1_HUMAN	1	Yes	1504	Phosphatidylinositide phosphatase SAC1 (EC 3.1.3.-) (Suppressor of actin mutations 1-like protein)	AMPA glutamate receptor complex [GO:0032281]; endoplasmic reticulum membrane [GO:0005789]; Golgi apparatus [GO:0005794]; Golgi membrane [GO:0000139]; integral component of endoplasmic reticulum membrane [GO:0030176]; phosphatase activity [GO:0016791]; phosphatidylinositol bisphosphate phosphatase activity [GO:0034593]; phosphatidylinositol phosphate 4-phosphatase activity [GO:0034596]; phosphatid…
Q9UBS4	sp|Q9UBS4|DJB11_HUMAN	120919	158141	165933	174877	186858	186767	58237.9	65888	55832.7	146946	59836.6	182746	3	3.05409	4.23344e-05	0.00133233	TRUE	sp|Q9UBS4|DJB11_HUMAN	1	Yes	1549	DnaJ homolog subfamily B member 11 (APOBEC1-binding protein 2) (ABBP-2) (DnaJ protein homolog 9) (ER-associated DNAJ) (ER-associated Hsp40 co-chaperone) (Endoplasmic reticulum DNA J domain-containing protein 3) (ER-resident protein ERdj3) (ERdj3) (ERj3p) (HEDJ) (Human DnaJ protein 9) (hDj-9) (PWP1-interacting protein 4)	endoplasmic reticulum [GO:0005783]; endoplasmic reticulum lumen [GO:0005788]; membrane [GO:0016020]; unfolded protein binding [GO:0051082]; IRE1-mediated unfolded protein response [GO:0036498]; positive regulation of ATPase activity [GO:0032781]; protein folding [GO:0006457]
Q9UL15	sp|Q9UL15|BAG5_HUMAN	50564.8	69650.8	62694	84058.1	71063.1	72141.5	43417.2	31254.6	31438.4	60441.2	34941.8	75532.9	3	2.16168	0.00220607	0.0128213	TRUE	sp|Q9UL15|BAG5_HUMAN	1	Yes	1581	BAG family molecular chaperone regulator 5 (BAG-5) (Bcl-2-associated athanogene 5)	cytosol [GO:0005829]; inclusion body [GO:0016234]; membrane [GO:0016020]; mitochondrion [GO:0005739]; nucleus [GO:0005634]; perinuclear region of cytoplasm [GO:0048471]; adenyl-nucleotide exchange factor activity [GO:0000774]; chaperone binding [GO:0051087]; protein kinase binding [GO:0019901]; ubiquitin protein ligase binding [GO:0031625]; Golgi organization [GO:0007030]; negative regulation of …
Q9UL25	sp|Q9UL25|RAB21_HUMAN	435388	623085	600520	822593	840477	800724	437529	543097	499950	546157	491591	821103	3	1.6703	0.00676002	0.0278413	TRUE	sp|Q9UL25|RAB21_HUMAN	2	Yes	1582	Ras-related protein Rab-21	axon cytoplasm [GO:1904115]; cleavage furrow [GO:0032154]; cytoplasmic side of early endosome membrane [GO:0098559]; cytoplasmic side of plasma membrane [GO:0009898]; cytoplasmic vesicle membrane [GO:0030659]; cytosol [GO:0005829]; early endosome membrane [GO:0031901]; endoplasmic reticulum membrane [GO:0005789]; endosome [GO:0005768]; extracellular exosome [GO:0070062]; focal adhesion [GO:000592…
Q9Y2S7	sp|Q9Y2S7|PDIP2_HUMAN	116091	130677	174567	221707	226374	228563	45480.8	50544	22590.9	138353	37308.7	225530	3	6.04496	0.000577098	0.00590552	TRUE	sp|Q9Y2S7|PDIP2_HUMAN	1	Yes	1622	Polymerase delta-interacting protein 2 (38 kDa DNA polymerase delta interaction protein) (p38)	mitochondrial nucleoid [GO:0042645]; mitochondrion [GO:0005739]; nucleus [GO:0005634]; DNA binding [GO:0003677]; mitochondrion morphogenesis [GO:0070584]; negative regulation of macroautophagy [GO:0016242]; positive regulation of mitotic cell cycle [GO:0045931]
Q9Y2V2	sp|Q9Y2V2|CHSP1_HUMAN	160217	143708	179164	211508	251286	228098	69394.1	6139.76	33416.8	160379	24237	229724	3	9.4782	0.018308	0.0545318	TRUE	sp|Q9Y2V2|CHSP1_HUMAN	1	Yes	1623	Calcium-regulated heat-stable protein 1 (Calcium-regulated heat-stable protein of 24 kDa) (CRHSP-24)	cytoplasm [GO:0005737]; cytoplasmic exosome (RNase complex) [GO:0000177]; cytosol [GO:0005829]; extracellular exosome [GO:0070062]; P granule [GO:0043186]; P-body [GO:0000932]; DNA binding [GO:0003677]; mRNA 3'-UTR binding [GO:0003730]; phosphatase binding [GO:0019902]; intracellular signal transduction [GO:0035556]; regulation of mRNA stability [GO:0043488]; regulation of transcription, DNA-temp…
Q9Y3F4	sp|Q9Y3F4|STRAP_HUMAN	517665	671937	541436	464216	375568	454961	187904	102242	150131	573203	142346	429662	3	4.02683	0.000390069	0.00468009	TRUE	sp|Q9Y3F4|STRAP_HUMAN	2	Yes	1637	Serine-threonine kinase receptor-associated protein (MAP activator with WD repeats) (UNR-interacting protein) (WD-40 repeat protein PT-WD)	cytoplasm [GO:0005737]; cytosol [GO:0005829]; nucleoplasm [GO:0005654]; SMN complex [GO:0032797]; SMN-Sm protein complex [GO:0034719]; receptor binding [GO:0005102]; RNA binding [GO:0003723]; maintenance of gastrointestinal epithelium [GO:0030277]; negative regulation of epithelial cell migration [GO:0010633]; negative regulation of epithelial cell proliferation [GO:0050680]; negative regulation …
Q9Y4W6	sp|Q9Y4W6|AFG32_HUMAN	355165	351093	427959	350370	374397	414086	206071	130003	235375	376488	184747	378719	3	2.04993	0.00639433	0.0267312	TRUE	sp|Q9Y4W6|AFG32_HUMAN	2	Yes	1646	AFG3-like protein 2 (EC 3.4.24.-) (Paraplegin-like protein)	m-AAA complex [GO:0005745]; mitochondrial inner membrane [GO:0005743]; mitochondrion [GO:0005739]; ATP binding [GO:0005524]; metalloendopeptidase activity [GO:0004222]; metallopeptidase activity [GO:0008237]; unfolded protein binding [GO:0051082]; zinc ion binding [GO:0008270]; axonogenesis [GO:0007409]; cristae formation [GO:0042407]; mitochondrial calcium ion homeostasis [GO:0051560]; mitochond…
Q9Y5L4	sp|Q9Y5L4|TIM13_HUMAN	1.02656e+06	1.45695e+06	1.2316e+06	1.98258e+06	1.91766e+06	1.9154e+06	140226	96307.2	68787.2	1.22583e+06	97573.4	1.9383e+06	3	19.865	7.90218e-06	0.000411901	TRUE	sp|Q9Y5L4|TIM13_HUMAN	1	Yes	1653	Mitochondrial import inner membrane translocase subunit Tim13	fibrillar center [GO:0001650]; mitochondrial inner membrane [GO:0005743]; mitochondrial intermembrane space protein transporter complex [GO:0042719]; mitochondrion [GO:0005739]; protein transporter activity [GO:0008565]; zinc ion binding [GO:0008270]; chaperone-mediated protein transport [GO:0072321]; protein import into mitochondrial inner membrane [GO:0045039]; protein targeting to mitochondrio…
O00442	sp|O00442|RTCA_HUMAN	299876	473505	414355	242879	219934	235798	240439	277722	299215	388937	271352	232670	4	1.67162	0.0159228	0.0498742	TRUE	sp|O00442|RTCA_HUMAN	2	Yes	24	RNA 3'-terminal phosphate cyclase (RNA cyclase) (RNA-3'-phosphate cyclase) (EC 6.5.1.4) (RNA terminal phosphate cyclase domain-containing protein 1) (RTC domain-containing protein 1)	nucleoplasm [GO:0005654]; nucleus [GO:0005634]; ATP binding [GO:0005524]; RNA binding [GO:0003723]; RNA-3'-phosphate cyclase activity [GO:0003963]; RNA processing [GO:0006396]
O94760	sp|O94760|DDAH1_HUMAN	101161	179733	133135	34291.7	46505.7	62014	35377.3	54604.8	65933.6	134269	50313.8	46244.7	4	2.90346	0.00866943	0.0329399	TRUE	sp|O94760|DDAH1_HUMAN	1		155	N(G),N(G)-dimethylarginine dimethylaminohydrolase 1 (DDAH-1) (Dimethylarginine dimethylaminohydrolase 1) (EC 3.5.3.18) (DDAHI) (Dimethylargininase-1)	cytosol [GO:0005829]; extracellular exosome [GO:0070062]; mitochondrion [GO:0005739]; amino acid binding [GO:0016597]; catalytic activity [GO:0003824]; dimethylargininase activity [GO:0016403]; metal ion binding [GO:0046872]; arginine catabolic process [GO:0006527]; citrulline metabolic process [GO:0000052]; negative regulation of cell proliferation [GO:0008285]; negative regulation of cellular r…
P04792	sp|P04792|HSPB1_HUMAN	5.83735e+06	3.0909e+06	3.3505e+06	1.81845e+06	1.96111e+06	1.54325e+06	1.82819e+06	1.71893e+06	1.85358e+06	3.92467e+06	1.79927e+06	1.76555e+06	4	2.22291	0.00579175	0.0248236	TRUE	sp|P04792|HSPB1_HUMAN	7	Yes	220	Heat shock protein beta-1 (HspB1) (28 kDa heat shock protein) (Estrogen-regulated 24 kDa protein) (Heat shock 27 kDa protein) (HSP 27) (Stress-responsive protein 27) (SRP27)	axon cytoplasm [GO:1904115]; cytoplasm [GO:0005737]; cytoskeleton [GO:0005856]; cytosol [GO:0005829]; extracellular exosome [GO:0070062]; extracellular matrix [GO:0031012]; extracellular space [GO:0005615]; focal adhesion [GO:0005925]; nucleus [GO:0005634]; plasma membrane [GO:0005886]; proteasome complex [GO:0000502]; spindle [GO:0005819]; Z disc [GO:0030018]; identical protein binding [GO:00428…
P05023	sp|P05023|AT1A1_HUMAN	2.88715e+06	3.14847e+06	3.18314e+06	1.75329e+06	1.86562e+06	1.8302e+06	2.20949e+06	2.25839e+06	2.21518e+06	3.07003e+06	2.22758e+06	1.81576e+06	4	1.69077	6.57007e-06	0.000377893	TRUE	sp|P05023|AT1A1_HUMAN	12	Yes	225	Sodium/potassium-transporting ATPase subunit alpha-1 (Na(+)/K(+) ATPase alpha-1 subunit) (EC 3.6.3.9) (Sodium pump subunit alpha-1)	apical plasma membrane [GO:0016324]; basolateral plasma membrane [GO:0016323]; caveola [GO:0005901]; endoplasmic reticulum [GO:0005783]; endosome [GO:0005768]; extracellular exosome [GO:0070062]; extracellular vesicle [GO:1903561]; Golgi apparatus [GO:0005794]; integral component of membrane [GO:0016021]; intercalated disc [GO:0014704]; melanosome [GO:0042470]; membrane [GO:0016020]; myelin sheat…
P06733	sp|P06733|ENOA_HUMAN	9.16692e+07	6.12083e+07	6.0528e+07	4.30093e+07	4.631e+07	4.56361e+07	4.10253e+07	4.25512e+07	4.01591e+07	6.97691e+07	4.12334e+07	4.49623e+07	4	1.69205	0.00757776	0.030023	TRUE	sp|P06733|ENOA_HUMAN	53	Yes	244	Alpha-enolase (EC 4.2.1.11) (2-phospho-D-glycerate hydro-lyase) (C-myc promoter-binding protein) (Enolase 1) (MBP-1) (MPB-1) (Non-neural enolase) (NNE) (Phosphopyruvate hydratase) (Plasminogen-binding protein)	cell cortex region [GO:0099738]; cell surface [GO:0009986]; cytoplasm [GO:0005737]; cytosol [GO:0005829]; extracellular exosome [GO:0070062]; extracellular space [GO:0005615]; M band [GO:0031430]; membrane [GO:0016020]; nucleus [GO:0005634]; phosphopyruvate hydratase complex [GO:0000015]; plasma membrane [GO:0005886]; cadherin binding [GO:0045296]; DNA binding [GO:0003677]; GTPase binding [GO:005…
P08107	sp|P08107|HSP71_HUMAN	2.06195e+07	1.82464e+07	1.78477e+07	1.25425e+07	1.21827e+07	1.2407e+07	1.66825e+07	1.6638e+07	1.6318e+07	1.8866e+07	1.65454e+07	1.23765e+07	4	1.52434	8.45246e-05	0.00193133	TRUE	sp|P08107|HSP71_HUMAN	18	Yes	267	Demerged into P0DMV8 and P0DMV9.
P08727	sp|P08727|K1C19_HUMAN	716066	988580	1.01454e+06	469878	460685	384437	677778	538192	493465	895526	564625	436588	4	2.05119	0.00424763	0.0201598	TRUE	sp|P08727|K1C19_HUMAN	2	Yes	279	Keratin, type I cytoskeletal 19 (Cytokeratin-19) (CK-19) (Keratin-19) (K19)	apicolateral plasma membrane [GO:0016327]; cell periphery [GO:0071944]; costamere [GO:0043034]; cytosol [GO:0005829]; dystrophin-associated glycoprotein complex [GO:0016010]; extracellular exosome [GO:0070062]; intermediate filament [GO:0005882]; plasma membrane [GO:0005886]; sarcolemma [GO:0042383]; terminal web [GO:1990357]; Z disc [GO:0030018]; protein complex binding [GO:0032403]; structural …
P10412	sp|P10412|H14_HUMAN	963008	1.27801e+06	1.28825e+06	589034	578084	633567	766289	699075	671719	1.16606e+06	711270	599756	4	1.94423	0.000673748	0.00645869	TRUE	sp|P10412|H14_HUMAN	2	Yes	298	Histone H1.4 (Histone H1b) (Histone H1s-4)	extracellular exosome [GO:0070062]; nuclear heterochromatin [GO:0005720]; nuclear nucleosome [GO:0000788]; nucleus [GO:0005634]; ADP binding [GO:0043531]; AMP binding [GO:0016208]; ATP binding [GO:0005524]; calcium ion binding [GO:0005509]; chromatin DNA binding [GO:0031490]; dATP binding [GO:0032564]; double-stranded DNA binding [GO:0003690]; GTP binding [GO:0005525]; RNA binding [GO:0003723]; h…
P11142	sp|P11142|HSP7C_HUMAN	6.20318e+07	5.59905e+07	5.49655e+07	3.86056e+07	3.63596e+07	3.64138e+07	4.95314e+07	4.85228e+07	4.6075e+07	5.75802e+07	4.80209e+07	3.71118e+07	4	1.55153	8.796e-05	0.00198267	TRUE	sp|P11142|HSP7C_HUMAN	45	Yes	306	Heat shock cognate 71 kDa protein (Heat shock 70 kDa protein 8) (Lipopolysaccharide-associated protein 1) (LAP-1) (LPS-associated protein 1)	blood microparticle [GO:0072562]; clathrin-sculpted gamma-aminobutyric acid transport vesicle membrane [GO:0061202]; cytosol [GO:0005829]; extracellular exosome [GO:0070062]; extracellular matrix [GO:0031012]; extracellular region [GO:0005576]; extracellular space [GO:0005615]; ficolin-1-rich granule lumen [GO:1904813]; focal adhesion [GO:0005925]; intracellular [GO:0005622]; intracellular ribonu…
P13726	sp|P13726|TF_HUMAN	327364	397573	412979	187264	163030	146481	250581	186334	193984	377392	208450	164753	4	2.29065	0.000819797	0.00715927	TRUE	sp|P13726|TF_HUMAN	1	Yes	334	Tissue factor (TF) (Coagulation factor III) (Thromboplastin) (CD antigen CD142)	cell surface [GO:0009986]; extracellular exosome [GO:0070062]; extracellular matrix [GO:0031012]; extracellular space [GO:0005615]; integral component of membrane [GO:0016021]; intrinsic component of external side of plasma membrane [GO:0031233]; plasma membrane [GO:0005886]; serine-type peptidase complex [GO:1905286]; cytokine receptor activity [GO:0004896]; phospholipid binding [GO:0005543]; pr…
P16104	sp|P16104|H2AX_HUMAN	1.19991e+08	7.9032e+07	7.79448e+07	3.59875e+07	3.53864e+07	5.26575e+07	4.16572e+07	4.27824e+07	4.34815e+07	9.04163e+07	4.26338e+07	4.06271e+07	4	2.22551	0.00375483	0.0185835	TRUE	sp|P16104|H2AX_HUMAN	23	Yes	358	Histone H2AX (H2a/x) (Histone H2A.X)	condensed nuclear chromosome [GO:0000794]; extracellular exosome [GO:0070062]; male germ cell nucleus [GO:0001673]; nuclear chromatin [GO:0000790]; nuclear speck [GO:0016607]; nucleoplasm [GO:0005654]; nucleosome [GO:0000786]; nucleus [GO:0005634]; replication fork [GO:0005657]; site of double-strand break [GO:0035861]; XY body [GO:0001741]; damaged DNA binding [GO:0003684]; DNA binding [GO:00036…
P16403	sp|P16403|H12_HUMAN	3.73636e+07	4.77066e+07	4.95101e+07	2.17719e+07	2.1437e+07	2.14274e+07	2.57306e+07	2.51725e+07	2.3812e+07	4.45219e+07	2.48919e+07	2.15448e+07	4	2.06648	0.000153685	0.00261577	TRUE	sp|P16403|H12_HUMAN	12	Yes	361	Histone H1.2 (Histone H1c) (Histone H1d) (Histone H1s-1)	nuclear euchromatin [GO:0005719]; nucleosome [GO:0000786]; nucleus [GO:0005634]; transcriptionally active chromatin [GO:0035327]; chromatin DNA binding [GO:0031490]; RNA binding [GO:0003723]; histone H3-K27 trimethylation [GO:0098532]; histone H3-K4 trimethylation [GO:0080182]; negative regulation of transcription from RNA polymerase II promoter [GO:0000122]; nucleosome assembly [GO:0006334]; nuc…
P19623	sp|P19623|SPEE_HUMAN	1.97395e+06	1.44469e+06	1.60124e+06	1.04114e+06	1.31734e+06	1.27501e+06	1.09469e+06	1.08536e+06	1.10769e+06	1.65903e+06	1.09588e+06	1.20478e+06	4	1.51389	0.0117354	0.0404818	TRUE	sp|P19623|SPEE_HUMAN	2	Yes	390	Spermidine synthase (SPDSY) (EC 2.5.1.16) (Putrescine aminopropyltransferase)	cytosol [GO:0005829]; identical protein binding [GO:0042802]; protein homodimerization activity [GO:0042803]; spermidine synthase activity [GO:0004766]; polyamine metabolic process [GO:0006595]; spermidine biosynthetic process [GO:0008295]
P23526	sp|P23526|SAHH_HUMAN	4.48469e+06	2.91439e+06	3.86781e+06	2.31544e+06	2.03353e+06	2.12065e+06	1.92699e+06	2.63868e+06	2.68079e+06	3.69756e+06	2.38878e+06	2.15336e+06	4	1.71711	0.0176909	0.0532908	TRUE	sp|P23526|SAHH_HUMAN	6	Yes	424	Adenosylhomocysteinase (AdoHcyase) (EC 3.3.1.1) (S-adenosyl-L-homocysteine hydrolase)	cytosol [GO:0005829]; extracellular exosome [GO:0070062]; melanosome [GO:0042470]; neuron projection [GO:0043005]; nucleus [GO:0005634]; adenosylhomocysteinase activity [GO:0004013]; adenyl nucleotide binding [GO:0030554]; identical protein binding [GO:0042802]; NAD binding [GO:0051287]; chronic inflammatory response to antigenic stimulus [GO:0002439]; circadian sleep/wake cycle [GO:0042745]; hom…
P27708	sp|P27708|PYR1_HUMAN	3.76344e+06	5.04681e+06	4.87245e+06	2.36668e+06	2.51075e+06	2.34918e+06	2.14488e+06	2.8101e+06	2.06976e+06	4.52324e+06	2.31925e+06	2.4078e+06	4	1.9503	0.0015244	0.0101708	TRUE	sp|P27708|PYR1_HUMAN	11	Yes	458	CAD protein [Includes: Glutamine-dependent carbamoyl-phosphate synthase (EC 6.3.5.5); Aspartate carbamoyltransferase (EC 2.1.3.2); Dihydroorotase (EC 3.5.2.3)]	cell projection [GO:0042995]; cytosol [GO:0005829]; extracellular exosome [GO:0070062]; membrane [GO:0016020]; neuronal cell body [GO:0043025]; nuclear matrix [GO:0016363]; nucleoplasm [GO:0005654]; nucleus [GO:0005634]; protein complex [GO:0043234]; terminal bouton [GO:0043195]; aspartate binding [GO:0070335]; aspartate carbamoyltransferase activity [GO:0004070]; ATP binding [GO:0005524]; carbam…
P28288	sp|P28288|ABCD3_HUMAN	329891	524532	531396	158313	151727	141725	212364	255186	189601	451357	217400	150433	4	3.0004	0.00087772	0.00739413	TRUE	sp|P28288|ABCD3_HUMAN	1	Yes	465	ATP-binding cassette sub-family D member 3 (70 kDa peroxisomal membrane protein) (PMP70)	cytosol [GO:0005829]; integral component of membrane [GO:0016021]; intracellular membrane-bounded organelle [GO:0043231]; membrane [GO:0016020]; mitochondrial inner membrane [GO:0005743]; peroxisomal matrix [GO:0005782]; peroxisomal membrane [GO:0005778]; peroxisome [GO:0005777]; ATP binding [GO:0005524]; ATPase activity [GO:0016887]; ATPase activity, coupled to transmembrane movement of substanc…
P37108	sp|P37108|SRP14_HUMAN	1.65401e+06	961270	881568	608065	621191	567426	759239	794142	772085	1.11913e+06	775022	598451	4	1.87004	0.0234721	0.0658008	TRUE	sp|P37108|SRP14_HUMAN	3	Yes	551	Signal recognition particle 14 kDa protein (SRP14) (18 kDa Alu RNA-binding protein)	cytoplasm [GO:0005737]; cytosol [GO:0005829]; extracellular exosome [GO:0070062]; extracellular region [GO:0005576]; ficolin-1-rich granule lumen [GO:1904813]; nucleus [GO:0005634]; secretory granule lumen [GO:0034774]; signal recognition particle, endoplasmic reticulum targeting [GO:0005786]; 7S RNA binding [GO:0008312]; endoplasmic reticulum signal peptide binding [GO:0030942]; RNA binding [GO:…
P38159	sp|P38159|RBMX_HUMAN	1.53868e+06	1.28901e+06	1.36348e+06	874495	728718	784427	720140	856080	800591	1.39321e+06	790280	793639	4	1.76293	0.000350468	0.00442864	TRUE	sp|P38159|RBMX_HUMAN	2	Yes	556	RNA-binding motif protein, X chromosome (Glycoprotein p43) (Heterogeneous nuclear ribonucleoprotein G) (hnRNP G) [Cleaved into: RNA-binding motif protein, X chromosome, N-terminally processed]	catalytic step 2 spliceosome [GO:0071013]; extracellular exosome [GO:0070062]; extracellular space [GO:0005615]; intracellular ribonucleoprotein complex [GO:0030529]; membrane [GO:0016020]; nuclear euchromatin [GO:0005719]; nucleoplasm [GO:0005654]; nucleus [GO:0005634]; supraspliceosomal complex [GO:0044530]; chromatin binding [GO:0003682]; core promoter binding [GO:0001047]; identical protein b…
P49368	sp|P49368|TCPG_HUMAN	1.1202e+07	9.64285e+06	8.72094e+06	5.96147e+06	5.97455e+06	7.50687e+06	5.93827e+06	5.80819e+06	5.44665e+06	9.80289e+06	5.72722e+06	6.44227e+06	4	1.71163	0.0021414	0.0125769	TRUE	sp|P49368|TCPG_HUMAN	12	Yes	637	T-complex protein 1 subunit gamma (TCP-1-gamma) (CCT-gamma) (hTRiC5)	cell body [GO:0044297]; chaperonin-containing T-complex [GO:0005832]; cytoskeleton [GO:0005856]; cytosol [GO:0005829]; extracellular exosome [GO:0070062]; microtubule [GO:0005874]; myelin sheath [GO:0043209]; plasma membrane [GO:0005886]; zona pellucida receptor complex [GO:0002199]; ATP binding [GO:0005524]; protein binding involved in protein folding [GO:0044183]; RNA binding [GO:0003723]; unfo…
P49591	sp|P49591|SYSC_HUMAN	1.23801e+06	1.83183e+06	1.83815e+06	843647	885021	884296	901515	996585	963580	1.6094e+06	953071	870771	4	1.84824	0.00291341	0.0155258	TRUE	sp|P49591|SYSC_HUMAN	2	Yes	642	Serine--tRNA ligase, cytoplasmic (EC 6.1.1.11) (Seryl-tRNA synthetase) (SerRS) (Seryl-tRNA(Ser/Sec) synthetase)	cytoplasm [GO:0005737]; cytosol [GO:0005829]; extracellular exosome [GO:0070062]; ATP binding [GO:0005524]; RNA binding [GO:0003723]; selenocysteine-tRNA ligase activity [GO:0098619]; serine-tRNA ligase activity [GO:0004828]; selenocysteine metabolic process [GO:0016259]; selenocysteinyl-tRNA(Sec) biosynthetic process [GO:0097056]; seryl-tRNA aminoacylation [GO:0006434]; translation [GO:0006412];…
P50454	sp|P50454|SERPH_HUMAN	2.76187e+06	2.21864e+06	2.1028e+06	1.08772e+06	1.57083e+06	1.41574e+06	1.82327e+06	1.54871e+06	1.39101e+06	2.34439e+06	1.5778e+06	1.34238e+06	4	1.74643	0.0127713	0.0427761	TRUE	sp|P50454|SERPH_HUMAN	6	Yes	655	Serpin H1 (47 kDa heat shock protein) (Arsenic-transactivated protein 3) (AsTP3) (Cell proliferation-inducing gene 14 protein) (Collagen-binding protein) (Colligin) (Rheumatoid arthritis-related antigen RA-A47)	endoplasmic reticulum [GO:0005783]; endoplasmic reticulum lumen [GO:0005788]; endoplasmic reticulum-Golgi intermediate compartment [GO:0005793]; extracellular exosome [GO:0070062]; membrane raft [GO:0045121]; collagen binding [GO:0005518]; RNA binding [GO:0003723]; serine-type endopeptidase inhibitor activity [GO:0004867]; unfolded protein binding [GO:0051082]; chondrocyte development involved in…
P52815	sp|P52815|RM12_HUMAN	1.38492e+06	463583	716903	217894	127993	307132	266586	301405	286860	772096	284590	204606	4	3.77357	0.0174162	0.0529895	TRUE	sp|P52815|RM12_HUMAN	3		692	39S ribosomal protein L12, mitochondrial (L12mt) (MRP-L12) (5c5-2) (Mitochondrial large ribosomal subunit protein bL12m)	mitochondrial inner membrane [GO:0005743]; mitochondrial large ribosomal subunit [GO:0005762]; mitochondrion [GO:0005739]; RNA binding [GO:0003723]; structural constituent of ribosome [GO:0003735]; mitochondrial translational elongation [GO:0070125]; mitochondrial translational termination [GO:0070126]; positive regulation of transcription, DNA-templated [GO:0045893]; transcription from mitochond…
P55060	sp|P55060|XPO2_HUMAN	4.86131e+06	3.59375e+06	3.98136e+06	2.68094e+06	3.26305e+06	2.56288e+06	2.68929e+06	2.8685e+06	2.42339e+06	4.11254e+06	2.65403e+06	2.81977e+06	4	1.54955	0.0104856	0.0374517	TRUE	sp|P55060|XPO2_HUMAN	16	Yes	717	Exportin-2 (Exp2) (Cellular apoptosis susceptibility protein) (Chromosome segregation 1-like protein) (Importin-alpha re-exporter)	cytoplasm [GO:0005737]; cytosol [GO:0005829]; extracellular exosome [GO:0070062]; membrane [GO:0016020]; nuclear envelope [GO:0005635]; nucleoplasm [GO:0005654]; nucleus [GO:0005634]; nuclear export signal receptor activity [GO:0005049]; Ran GTPase binding [GO:0008536]; apoptotic process [GO:0006915]; cell proliferation [GO:0008283]; protein import into nucleus [GO:0006606]
P55884	sp|P55884|EIF3B_HUMAN	1.11355e+06	957781	1.03185e+06	458116	410381	576994	575350	638146	556747	1.03244e+06	589074	476919	4	2.16481	0.0004927	0.00524791	TRUE	sp|P55884|EIF3B_HUMAN	5	Yes	726	Eukaryotic translation initiation factor 3 subunit B (eIF3b) (Eukaryotic translation initiation factor 3 subunit 9) (Prt1 homolog) (hPrt1) (eIF-3-eta) (eIF3 p110) (eIF3 p116)	cytosol [GO:0005829]; eukaryotic translation initiation factor 3 complex [GO:0005852]; eukaryotic translation initiation factor 3 complex, eIF3m [GO:0071541]; extracellular exosome [GO:0070062]; protein complex scaffold [GO:0032947]; RNA binding [GO:0003723]; translation initiation factor activity [GO:0003743]; translation initiation factor binding [GO:0031369]; IRES-dependent viral translational…
P61586	sp|P61586|RHOA_HUMAN	6.09771e+06	7.18021e+06	7.09988e+06	3.65752e+06	3.81169e+06	3.70748e+06	4.47863e+06	4.10012e+06	4.41739e+06	6.7741e+06	4.32882e+06	3.72501e+06	4	1.81854	4.9018e-05	0.0013858	TRUE	sp|P61586|RHOA_HUMAN	7	Yes	767	Transforming protein RhoA (Rho cDNA clone 12) (h12)	apical junction complex [GO:0043296]; axon [GO:0030424]; cell cortex [GO:0005938]; cell junction [GO:0030054]; cell periphery [GO:0071944]; cleavage furrow [GO:0032154]; cytoskeleton [GO:0005856]; cytosol [GO:0005829]; dendritic spine [GO:0043197]; endoplasmic reticulum membrane [GO:0005789]; endosome [GO:0005768]; extracellular exosome [GO:0070062]; extrinsic component of cytoplasmic side of pla…
P62241	sp|P62241|RS8_HUMAN	1.03422e+07	5.40892e+06	5.43184e+06	3.15966e+06	3.00893e+06	3.92948e+06	3.76498e+06	4.00554e+06	4.20452e+06	6.72289e+06	3.98762e+06	3.34294e+06	4	2.01107	0.0245949	0.0674741	TRUE	sp|P62241|RS8_HUMAN	10	Yes	784	40S ribosomal protein S8 (Small ribosomal subunit protein eS8)	cytosol [GO:0005829]; cytosolic small ribosomal subunit [GO:0022627]; endoplasmic reticulum [GO:0005783]; extracellular exosome [GO:0070062]; focal adhesion [GO:0005925]; intracellular ribonucleoprotein complex [GO:0030529]; membrane [GO:0016020]; nucleoplasm [GO:0005654]; nucleus [GO:0005634]; RNA binding [GO:0003723]; structural constituent of ribosome [GO:0003735]; maturation of SSU-rRNA from …
P62633	sp|P62633|CNBP_HUMAN	1.31576e+06	676146	649988	353950	411673	500257	506395	528688	449342	833121	493653	417730	4	1.9944	0.0368903	0.0891729	TRUE	sp|P62633|CNBP_HUMAN	3	Yes	802	Cellular nucleic acid-binding protein (CNBP) (Zinc finger protein 9)	cytosol [GO:0005829]; endoplasmic reticulum [GO:0005783]; nucleus [GO:0005634]; RNA binding [GO:0003723]; RNA polymerase II regulatory region sequence-specific DNA binding [GO:0000977]; single-stranded DNA binding [GO:0003697]; single-stranded RNA binding [GO:0003727]; transcription factor activity, sequence-specific DNA binding [GO:0003700]; transcriptional repressor activity, RNA polymerase II …
P62857	sp|P62857|RS28_HUMAN	5.97941e+06	2.48285e+06	2.58829e+06	1.63867e+06	1.2135e+06	1.53447e+06	2.35928e+06	2.17992e+06	2.16718e+06	3.37449e+06	2.23377e+06	1.45043e+06	4	2.32654	0.0386156	0.0922791	TRUE	sp|P62857|RS28_HUMAN	5	Yes	814	40S ribosomal protein S28 (Small ribosomal subunit protein eS28)	cytosol [GO:0005829]; cytosolic small ribosomal subunit [GO:0022627]; extracellular exosome [GO:0070062]; nucleoplasm [GO:0005654]; small ribosomal subunit [GO:0015935]; RNA binding [GO:0003723]; structural constituent of ribosome [GO:0003735]; maturation of SSU-rRNA [GO:0030490]; nuclear-transcribed mRNA catabolic process, nonsense-mediated decay [GO:0000184]; ribosomal small subunit assembly [G…
P62888	sp|P62888|RL30_HUMAN	5.50055e+06	4.6438e+06	4.58473e+06	3.13175e+06	3.41301e+06	3.21842e+06	3.39173e+06	3.67055e+06	3.474e+06	4.8925e+06	3.51016e+06	3.25229e+06	4	1.50433	0.000717586	0.0066206	TRUE	sp|P62888|RL30_HUMAN	4	Yes	816	60S ribosomal protein L30 (Large ribosomal subunit protein eL30)	cytosol [GO:0005829]; cytosolic large ribosomal subunit [GO:0022625]; extracellular exosome [GO:0070062]; extracellular matrix [GO:0031012]; focal adhesion [GO:0005925]; membrane [GO:0016020]; nucleus [GO:0005634]; RNA binding [GO:0003723]; selenocysteine insertion sequence binding [GO:0035368]; structural constituent of ribosome [GO:0003735]; antimicrobial humoral immune response mediated by ant…
Q01658	sp|Q01658|NC2B_HUMAN	1.21969e+06	1.86541e+06	1.90712e+06	687193	622437	671535	896785	914120	930974	1.63105e+06	913853	659803	4	2.47203	0.000868986	0.00739413	TRUE	sp|Q01658|NC2B_HUMAN	2	Yes	884	Protein Dr1 (Down-regulator of transcription 1) (Negative cofactor 2-beta) (NC2-beta) (TATA-binding protein-associated phosphoprotein)	Ada2/Gcn5/Ada3 transcription activator complex [GO:0005671]; nucleus [GO:0005634]; DNA binding [GO:0003677]; protein heterodimerization activity [GO:0046982]; TBP-class protein binding [GO:0017025]; transcription corepressor activity [GO:0003714]; transcription factor binding [GO:0008134]; histone H3 acetylation [GO:0043966]; negative regulation of transcription from RNA polymerase II promoter [G…
Q02878	sp|Q02878|RL6_HUMAN	1.56421e+07	1.38039e+07	1.2442e+07	8.74623e+06	8.52193e+06	7.45835e+06	1.15039e+07	1.14729e+07	1.11924e+07	1.39015e+07	1.13889e+07	8.22243e+06	4	1.69068	0.000711599	0.0066206	TRUE	sp|Q02878|RL6_HUMAN	12	Yes	895	60S ribosomal protein L6 (Large ribosomal subunit protein eL6) (Neoplasm-related protein C140) (Tax-responsive enhancer element-binding protein 107) (TaxREB107)	cytoplasmic ribonucleoprotein granule [GO:0036464]; cytosol [GO:0005829]; cytosolic large ribosomal subunit [GO:0022625]; focal adhesion [GO:0005925]; membrane [GO:0016020]; nucleus [GO:0005634]; cadherin binding [GO:0045296]; DNA binding [GO:0003677]; RNA binding [GO:0003723]; structural constituent of ribosome [GO:0003735]; cytoplasmic translation [GO:0002181]; nuclear-transcribed mRNA cataboli…
Q12906	sp|Q12906|ILF3_HUMAN	7.04634e+06	5.80601e+06	4.62941e+06	3.5701e+06	3.27008e+06	3.66851e+06	2.42933e+06	3.30691e+06	2.20235e+06	5.74278e+06	2.60574e+06	3.49872e+06	4	2.20389	0.0042889	0.0201598	TRUE	sp|Q12906|ILF3_HUMAN	12	Yes	946	Interleukin enhancer-binding factor 3 (Double-stranded RNA-binding protein 76) (DRBP76) (M-phase phosphoprotein 4) (MPP4) (Nuclear factor associated with dsRNA) (NFAR) (Nuclear factor of activated T-cells 90 kDa) (NF-AT-90) (Translational control protein 80) (TCP80)	cytoplasm [GO:0005737]; intracellular ribonucleoprotein complex [GO:0030529]; membrane [GO:0016020]; mitochondrion [GO:0005739]; nucleolus [GO:0005730]; nucleoplasm [GO:0005654]; nucleus [GO:0005634]; DNA binding [GO:0003677]; double-stranded RNA binding [GO:0003725]; RNA binding [GO:0003723]; defense response to virus [GO:0051607]; negative regulation of transcription, DNA-templated [GO:0045892]…
Q13151	sp|Q13151|ROA0_HUMAN	856262	535101	551013	308875	316177	262796	399589	365120	323279	632025	361307	294970	4	2.14268	0.00430856	0.0201598	TRUE	sp|Q13151|ROA0_HUMAN	2	Yes	953	Heterogeneous nuclear ribonucleoprotein A0 (hnRNP A0)	intracellular ribonucleoprotein complex [GO:0030529]; nucleoplasm [GO:0005654]; nucleus [GO:0005634]; AU-rich element binding [GO:0017091]; protein kinase binding [GO:0019901]; RNA binding [GO:0003723]; 3'-UTR-mediated mRNA stabilization [GO:0070935]; inflammatory response [GO:0006954]; mRNA processing [GO:0006397]; mRNA splicing, via spliceosome [GO:0000398]; response to lipopolysaccharide [GO:0…
Q15084	sp|Q15084|PDIA6_HUMAN	1.39604e+07	8.22864e+06	6.71334e+06	3.67497e+06	4.17112e+06	3.9899e+06	4.10868e+06	3.77907e+06	3.85431e+06	9.17041e+06	3.91151e+06	3.93994e+06	4	2.34447	0.00503016	0.0221966	TRUE	sp|Q15084|PDIA6_HUMAN	14	Yes	1053	Protein disulfide-isomerase A6 (EC 5.3.4.1) (Endoplasmic reticulum protein 5) (ER protein 5) (ERp5) (Protein disulfide isomerase P5) (Thioredoxin domain-containing protein 7)	cytosol [GO:0005829]; endoplasmic reticulum [GO:0005783]; endoplasmic reticulum chaperone complex [GO:0034663]; endoplasmic reticulum lumen [GO:0005788]; endoplasmic reticulum membrane [GO:0005789]; endoplasmic reticulum-Golgi intermediate compartment [GO:0005793]; extracellular exosome [GO:0070062]; extracellular space [GO:0005615]; melanosome [GO:0042470]; plasma membrane [GO:0005886]; peptide …
Q15417	sp|Q15417|CNN3_HUMAN	3.46439e+06	3.47088e+06	3.71699e+06	1.3681e+06	1.42834e+06	1.40012e+06	1.75533e+06	1.65418e+06	1.51734e+06	3.54884e+06	1.63936e+06	1.39864e+06	4	2.53735	9.69648e-07	0.000181017	TRUE	sp|Q15417|CNN3_HUMAN	3	Yes	1073	Calponin-3 (Calponin, acidic isoform)	actin cytoskeleton [GO:0015629]; cell-cell adherens junction [GO:0005913]; cytosol [GO:0005829]; dendritic spine [GO:0043197]; focal adhesion [GO:0005925]; neuronal cell body [GO:0043025]; postsynaptic density [GO:0014069]; actin binding [GO:0003779]; cadherin binding involved in cell-cell adhesion [GO:0098641]; calmodulin binding [GO:0005516]; microtubule binding [GO:0008017]; actomyosin structu…
Q16643	sp|Q16643|DREB_HUMAN	1.63643e+06	1.60517e+06	1.61202e+06	1.09485e+06	984787	1.15447e+06	825640	1.10667e+06	1.03107e+06	1.61782e+06	980317	1.07571e+06	4	1.6503	0.00188365	0.0115938	TRUE	sp|Q16643|DREB_HUMAN	5	Yes	1104	Drebrin (Developmentally-regulated brain protein)	actin cytoskeleton [GO:0015629]; actomyosin [GO:0042641]; cortical cytoskeleton [GO:0030863]; cytoplasm [GO:0005737]; dendrite [GO:0030425]; gap junction [GO:0005921]; growth cone [GO:0030426]; plasma membrane [GO:0005886]; actin binding [GO:0003779]; cadherin binding [GO:0045296]; profilin binding [GO:0005522]; actin filament organization [GO:0007015]; cell communication by chemical coupling [GO…
Q71UI9	sp|Q71UI9|H2AV_HUMAN	1.04763e+06	1.44917e+06	1.50115e+06	458084	471814	390833	612348	592141	526159	1.31598e+06	575679	438768	4	2.99926	0.000156469	0.00263575	TRUE	sp|Q71UI9|H2AV_HUMAN	2	Yes	1173	Histone H2A.V (H2A.F/Z)	extracellular exosome [GO:0070062]; nuclear chromatin [GO:0000790]; nucleosome [GO:0000786]; nucleus [GO:0005634]; DNA binding [GO:0003677]; protein heterodimerization activity [GO:0046982]; chromatin silencing [GO:0006342]
Q86SQ0	sp|Q86SQ0|PHLB2_HUMAN	380636	587799	595798	229555	89914.8	80455.4	269926	225770	248978	510833	247566	118420	4	4.31375	0.00819122	0.0316241	TRUE	sp|Q86SQ0|PHLB2_HUMAN	1		1188	Pleckstrin homology-like domain family B member 2 (Protein LL5-beta)	basal cortex [GO:0045180]; cell leading edge [GO:0031252]; cytosol [GO:0005829]; intermediate filament cytoskeleton [GO:0045111]; plasma membrane [GO:0005886]; cadherin binding [GO:0045296]; establishment of protein localization [GO:0045184]; microtubule cytoskeleton organization [GO:0000226]; negative regulation of focal adhesion assembly [GO:0051895]; negative regulation of stress fiber assembl…
Q96S59	sp|Q96S59|RANB9_HUMAN	272193	552066	404652	326324	132814	108515	148933	149734	137268	393233	145198	167543	4	2.70826	0.0433748	0.100207	TRUE	sp|Q96S59|RANB9_HUMAN	1		1350	Ran-binding protein 9 (RanBP9) (BPM-L) (BPM90) (Ran-binding protein M) (RanBPM) (RanBP7)	cytoplasm [GO:0005737]; cytosol [GO:0005829]; microtubule associated complex [GO:0005875]; nucleus [GO:0005634]; plasma membrane [GO:0005886]; enzyme binding [GO:0019899]; Ran GTPase binding [GO:0008536]; Ras guanyl-nucleotide exchange factor activity [GO:0005088]; axon guidance [GO:0007411]; MAPK cascade [GO:0000165]; microtubule nucleation [GO:0007020]; negative regulation of ERK1 and ERK2 casc…
Q99848	sp|Q99848|EBP2_HUMAN	762877	405657	420717	186457	131939	127014	261149	290499	249292	506836	266429	146196	4	3.46683	0.00230911	0.0132422	TRUE	sp|Q99848|EBP2_HUMAN	3	Yes	1379	Probable rRNA-processing protein EBP2 (EBNA1-binding protein 2) (Nucleolar protein p40)	nuclear periphery [GO:0034399]; nucleolus [GO:0005730]; nucleus [GO:0005634]; preribosome, large subunit precursor [GO:0030687]; RNA binding [GO:0003723]; ribosomal large subunit biogenesis [GO:0042273]; rRNA processing [GO:0006364]
Q9BVI4	sp|Q9BVI4|NOC4L_HUMAN	4.58436e+06	5.15239e+06	5.25205e+06	3.25436e+06	3.01536e+06	2.99725e+06	3.6502e+06	3.70679e+06	3.6416e+06	4.98738e+06	3.66608e+06	3.08681e+06	4	1.61571	6.98692e-05	0.00172968	TRUE	sp|Q9BVI4|NOC4L_HUMAN	2	Yes	1410	Nucleolar complex protein 4 homolog (NOC4 protein homolog) (NOC4-like protein) (Nucleolar complex-associated protein 4-like protein)	integral component of membrane [GO:0016021]; Noc4p-Nop14p complex [GO:0030692]; nuclear membrane [GO:0031965]; nucleolus [GO:0005730]; nucleoplasm [GO:0005654]; nucleus [GO:0005634]; small-subunit processome [GO:0032040]; RNA binding [GO:0003723]; maturation of SSU-rRNA from tricistronic rRNA transcript (SSU-rRNA, 5.8S rRNA, LSU-rRNA) [GO:0000462]; rRNA processing [GO:0006364]
Q9H299	sp|Q9H299|SH3L3_HUMAN	1.26303e+06	627081	628294	394284	306721	260211	479532	426961	659706	792440	513080	315713	4	2.51	0.0239554	0.0663748	TRUE	sp|Q9H299|SH3L3_HUMAN	2	Yes	1442	SH3 domain-binding glutamic acid-rich-like protein 3 (SH3 domain-binding protein 1) (SH3BP-1)	cytoplasm [GO:0005737]; extracellular exosome [GO:0070062]; lamellipodium [GO:0030027]; nuclear body [GO:0016604]; electron carrier activity [GO:0009055]; GTPase activator activity [GO:0005096]; protein disulfide oxidoreductase activity [GO:0015035]; semaphorin receptor binding [GO:0030215]; cell redox homeostasis [GO:0045454]; positive regulation of GTPase activity [GO:0043547]; regulation of ac…
Q9NZL9	sp|Q9NZL9|MAT2B_HUMAN	738979	705133	684384	578311	419943	468342	365688	435965	596862	709144	456540	484513	4	1.5533	0.040473	0.0954865	TRUE	sp|Q9NZL9|MAT2B_HUMAN	3	Yes	1529	Methionine adenosyltransferase 2 subunit beta (Methionine adenosyltransferase II beta) (MAT II beta) (Putative dTDP-4-keto-6-deoxy-D-glucose 4-reductase)	cytosol [GO:0005829]; extracellular exosome [GO:0070062]; intracellular [GO:0005622]; methionine adenosyltransferase complex [GO:0048269]; mitochondrion [GO:0005739]; nucleus [GO:0005634]; enzyme binding [GO:0019899]; methionine adenosyltransferase regulator activity [GO:0048270]; methylation [GO:0032259]; one-carbon metabolic process [GO:0006730]; S-adenosylmethionine biosynthetic process [GO:00…
Q9Y2B0	sp|Q9Y2B0|CNPY2_HUMAN	62298.9	28625.2	35515.2	3301.77	2039.32	1971.37	8225.23	6906.17	6603.48	39861	7211.95	2367.73	4	16.8351	6.77427e-05	0.00172968	TRUE	sp|Q9Y2B0|CNPY2_HUMAN	1		1616	Protein canopy homolog 2 (MIR-interacting saposin-like protein) (Putative secreted protein Zsig9) (Transmembrane protein 4)	endoplasmic reticulum [GO:0005783]; integral component of plasma membrane [GO:0005887]; enzyme linked receptor protein signaling pathway [GO:0007167]; negative regulation of gene expression [GO:0010629]; positive regulation of low-density lipoprotein particle receptor biosynthetic process [GO:0045716]; regulation of low-density lipoprotein particle clearance [GO:0010988]; tissue development [GO:0…
O60739	sp|O60739|EIF1B_HUMAN	391955	590157	596357	305901	344930	306416	477679	509045	444737	516698	476429	318572	5	1.62192	0.0153739	0.0486596	TRUE	sp|O60739|EIF1B_HUMAN	1	Yes	110	Eukaryotic translation initiation factor 1b (eIF1b) (Protein translation factor SUI1 homolog GC20)	RNA binding [GO:0003723]; translation initiation factor activity [GO:0003743]; regulation of translational initiation [GO:0006446]
O75694	sp|O75694|NU155_HUMAN	885200	654924	782493	451741	496846	538602	947118	742903	564507	768371	735081	494454	5	1.55398	0.045128	0.102593	TRUE	sp|O75694|NU155_HUMAN	6	Yes	144	Nuclear pore complex protein Nup155 (155 kDa nucleoporin) (Nucleoporin Nup155)	membrane [GO:0016020]; nuclear envelope [GO:0005635]; nuclear membrane [GO:0031965]; nuclear pore inner ring [GO:0044611]; structural constituent of nuclear pore [GO:0017056]; transporter activity [GO:0005215]; atrial cardiac muscle cell action potential [GO:0086014]; intracellular transport of virus [GO:0075733]; mitotic nuclear envelope disassembly [GO:0007077]; mRNA export from nucleus [GO:000…
O95347	sp|O95347|SMC2_HUMAN	175616	289005	210093	150606	170926	115729	279994	200132	278636	220104	249939	143890	5	1.73701	0.0461399	0.104123	TRUE	sp|O95347|SMC2_HUMAN	1		170	Structural maintenance of chromosomes protein 2 (SMC protein 2) (SMC-2) (Chromosome-associated protein E) (hCAP-E) (XCAP-E homolog)	condensed chromosome [GO:0000793]; condensin complex [GO:0000796]; cytoplasm [GO:0005737]; cytosol [GO:0005829]; extracellular exosome [GO:0070062]; nuclear chromosome [GO:0000228]; nucleolus [GO:0005730]; nucleoplasm [GO:0005654]; nucleus [GO:0005634]; ATP binding [GO:0005524]; protein heterodimerization activity [GO:0046982]; cell division [GO:0051301]; kinetochore organization [GO:0051383]; me…
P08240	sp|P08240|SRPR_HUMAN	254113	433568	431424	297018	294605	311409	586016	651831	686893	362240	640193	300920	5	2.12746	0.00580409	0.0248236	TRUE	sp|P08240|SRPR_HUMAN	2	Yes	273	Signal recognition particle receptor subunit alpha (SR-alpha) (Docking protein alpha) (DP-alpha)	endoplasmic reticulum [GO:0005783]; endoplasmic reticulum membrane [GO:0005789]; extracellular exosome [GO:0070062]; integral component of membrane [GO:0016021]; membrane [GO:0016020]; signal recognition particle receptor complex [GO:0005785]; GTP binding [GO:0005525]; GTPase activity [GO:0003924]; RNA binding [GO:0003723]; signal recognition particle binding [GO:0005047]; cotranslational protein…
P11310	sp|P11310|ACADM_HUMAN	378303	554057	580711	294121	284339	337347	376456	393767	393501	495585	387823	304425	5	1.62794	0.0185371	0.0548225	TRUE	sp|P11310|ACADM_HUMAN	1	Yes	311	Medium-chain specific acyl-CoA dehydrogenase, mitochondrial (MCAD) (EC 1.3.8.7)	axon [GO:0030424]; extracellular exosome [GO:0070062]; mitochondrial matrix [GO:0005759]; mitochondrion [GO:0005739]; nuclear speck [GO:0016607]; nucleus [GO:0005634]; acyl-CoA dehydrogenase activity [GO:0003995]; flavin adenine dinucleotide binding [GO:0050660]; identical protein binding [GO:0042802]; medium-chain-acyl-CoA dehydrogenase activity [GO:0070991]; carnitine biosynthetic process [GO:0…
P20700	sp|P20700|LMNB1_HUMAN	2.22724e+06	3.13908e+06	3.20105e+06	1.88974e+06	1.90239e+06	1.83393e+06	2.42917e+06	2.29917e+06	2.38621e+06	2.81808e+06	2.3709e+06	1.87512e+06	5	1.50288	0.0164558	0.0506964	TRUE	sp|P20700|LMNB1_HUMAN	6	Yes	397	Lamin-B1	lamin filament [GO:0005638]; membrane [GO:0016020]; nuclear envelope [GO:0005635]; nuclear inner membrane [GO:0005637]; nuclear matrix [GO:0016363]; nuclear membrane [GO:0031965]; nucleoplasm [GO:0005654]; nucleus [GO:0005634]; phospholipase binding [GO:0043274]; structural molecule activity [GO:0005198]
P22695	sp|P22695|QCR2_HUMAN	623565	814393	811178	828213	679361	786197	1.25457e+06	1.45833e+06	1.36689e+06	744065	1.35736e+06	761947	5	1.82425	0.00107355	0.00848662	TRUE	sp|P22695|QCR2_HUMAN	6	Yes	417	Cytochrome b-c1 complex subunit 2, mitochondrial (Complex III subunit 2) (Core protein II) (Ubiquinol-cytochrome-c reductase complex core protein 2)	extracellular exosome [GO:0070062]; mitochondrial inner membrane [GO:0005743]; mitochondrial respiratory chain complex III [GO:0005750]; mitochondrion [GO:0005739]; myelin sheath [GO:0043209]; nucleoplasm [GO:0005654]; metalloendopeptidase activity [GO:0004222]; protein complex binding [GO:0032403]; zinc ion binding [GO:0008270]; aerobic respiration [GO:0009060]; mitochondrial electron transport,…
P23193	sp|P23193|TCEA1_HUMAN	118597	310845	392999	264821	253270	243827	660277	673223	629445	243783	654055	253828	5	2.68294	0.02771	0.0728066	TRUE	sp|P23193|TCEA1_HUMAN	1		418	Transcription elongation factor A protein 1 (Transcription elongation factor S-II protein 1) (Transcription elongation factor TFIIS.o)	nucleolus [GO:0005730]; nucleoplasm [GO:0005654]; nucleus [GO:0005634]; transcription factor TFIID complex [GO:0005669]; DNA binding [GO:0003677]; zinc ion binding [GO:0008270]; regulation of transcription, DNA-templated [GO:0006355]; transcription elongation from RNA polymerase II promoter [GO:0006368]; transcription from RNA polymerase II promoter [GO:0006366]; transcription-coupled nucleotide-…
P25325	sp|P25325|THTM_HUMAN	168363	176770	207804	124881	117917	189985	230126	245754	342901	183556	268665	140906	5	1.9067	0.0230706	0.0650031	TRUE	sp|P25325|THTM_HUMAN	2	Yes	435	3-mercaptopyruvate sulfurtransferase (MST) (EC 2.8.1.2)	cell junction [GO:0030054]; cytosol [GO:0005829]; extracellular exosome [GO:0070062]; mitochondrion [GO:0005739]; neuron projection [GO:0043005]; synapse [GO:0045202]; 3-mercaptopyruvate sulfurtransferase activity [GO:0016784]; identical protein binding [GO:0042802]; thiosulfate sulfurtransferase activity [GO:0004792]; cyanate catabolic process [GO:0009440]; hydrogen sulfide biosynthetic process …
P31350	sp|P31350|RIR2_HUMAN	607024	984895	1.05292e+06	409513	383863	417303	598548	614809	468806	857033	556686	403304	5	2.12503	0.00935819	0.0346108	TRUE	sp|P31350|RIR2_HUMAN	3	Yes	502	Ribonucleoside-diphosphate reductase subunit M2 (EC 1.17.4.1) (Ribonucleotide reductase small chain) (Ribonucleotide reductase small subunit)	cytosol [GO:0005829]; ribonucleoside-diphosphate reductase complex [GO:0005971]; ferric iron binding [GO:0008199]; protein homodimerization activity [GO:0042803]; ribonucleoside-diphosphate reductase activity, thioredoxin disulfide as acceptor [GO:0004748]; deoxyribonucleotide biosynthetic process [GO:0009263]; DNA replication [GO:0006260]; nucleobase-containing small molecule interconversion [GO…
P46013	sp|P46013|KI67_HUMAN	1.18146e+06	941693	1.22102e+06	1.04786e+06	506400	787245	1.45299e+06	1.31241e+06	1.43633e+06	1.10752e+06	1.39914e+06	747543	5	1.87166	0.0404321	0.0954865	TRUE	sp|P46013|KI67_HUMAN	5	Yes	599	Proliferation marker protein Ki-67 (Antigen identified by monoclonal antibody Ki-67) (Antigen KI-67) (Antigen Ki67)	chromosome, centromeric region [GO:0000775]; condensed chromosome [GO:0000793]; cytoplasm [GO:0005737]; membrane [GO:0016020]; nuclear body [GO:0016604]; nucleolus [GO:0005730]; nucleus [GO:0005634]; ATP binding [GO:0005524]; DNA binding [GO:0003677]; protein C-terminus binding [GO:0008022]; RNA binding [GO:0003723]; animal organ regeneration [GO:0031100]; cell proliferation [GO:0008283]; cellula…
P46783	sp|P46783|RS10_HUMAN	2.38502e+06	3.2464e+06	3.36422e+06	1.77397e+06	1.87021e+06	1.7881e+06	2.54102e+06	2.43668e+06	2.52366e+06	2.96433e+06	2.50003e+06	1.81027e+06	5	1.63751	0.00446213	0.0206172	TRUE	sp|P46783|RS10_HUMAN	2	Yes	611	40S ribosomal protein S10 (Small ribosomal subunit protein eS10)	cytosol [GO:0005829]; cytosolic small ribosomal subunit [GO:0022627]; extracellular exosome [GO:0070062]; extracellular matrix [GO:0031012]; focal adhesion [GO:0005925]; membrane [GO:0016020]; nucleolus [GO:0005730]; nucleoplasm [GO:0005654]; ribosome [GO:0005840]; RNA binding [GO:0003723]; structural constituent of ribosome [GO:0003735]; nuclear-transcribed mRNA catabolic process, nonsense-media…
P47985	sp|P47985|UCRI_HUMAN	964145	1.25546e+06	1.12211e+06	984687	1.24143e+06	1.26732e+06	1.93653e+06	2.12607e+06	1.92492e+06	1.10746e+06	1.99375e+06	1.15709e+06	5	1.8003	0.00137741	0.0094548	TRUE	sp|P47985|UCRI_HUMAN	2	Yes	620	Cytochrome b-c1 complex subunit Rieske, mitochondrial (EC 1.10.2.2) (Complex III subunit 5) (Cytochrome b-c1 complex subunit 5) (Rieske iron-sulfur protein) (RISP) (Ubiquinol-cytochrome c reductase iron-sulfur subunit) [Cleaved into: Cytochrome b-c1 complex subunit 11 (Complex III subunit IX) (Ubiquinol-cytochrome c reductase 8 kDa protein)]	mitochondrial inner membrane [GO:0005743]; mitochondrial respiratory chain complex III [GO:0005750]; mitochondrion [GO:0005739]; myelin sheath [GO:0043209]; 2 iron, 2 sulfur cluster binding [GO:0051537]; metal ion binding [GO:0046872]; protein complex binding [GO:0032403]; ubiquinol-cytochrome-c reductase activity [GO:0008121]; mitochondrial electron transport, ubiquinol to cytochrome c [GO:00061…
P61247	sp|P61247|RS3A_HUMAN	4.41177e+06	5.72519e+06	5.38309e+06	3.19331e+06	3.19623e+06	3.24702e+06	5.24063e+06	4.57022e+06	4.7637e+06	5.14215e+06	4.85015e+06	3.21209e+06	5	1.60087	0.0012142	0.00889326	TRUE	sp|P61247|RS3A_HUMAN	5	Yes	763	40S ribosomal protein S3a (Small ribosomal subunit protein eS1) (v-fos transformation effector protein) (Fte-1)	cytoplasm [GO:0005737]; cytosol [GO:0005829]; cytosolic small ribosomal subunit [GO:0022627]; endoplasmic reticulum [GO:0005783]; extracellular exosome [GO:0070062]; extracellular matrix [GO:0031012]; focal adhesion [GO:0005925]; intracellular ribonucleoprotein complex [GO:0030529]; nucleolus [GO:0005730]; nucleoplasm [GO:0005654]; nucleus [GO:0005634]; mRNA 5'-UTR binding [GO:0048027]; RNA bindi…
Q01518	sp|Q01518|CAP1_HUMAN	3.15865e+06	4.06055e+06	4.0023e+06	3.56057e+06	3.71341e+06	3.58453e+06	5.79079e+06	5.12037e+06	5.48421e+06	3.71648e+06	5.45822e+06	3.61889e+06	5	1.50826	0.00231818	0.0132422	TRUE	sp|Q01518|CAP1_HUMAN	9	Yes	882	Adenylyl cyclase-associated protein 1 (CAP 1)	azurophil granule lumen [GO:0035578]; cortical actin cytoskeleton [GO:0030864]; extracellular exosome [GO:0070062]; extracellular region [GO:0005576]; extracellular space [GO:0005615]; focal adhesion [GO:0005925]; plasma membrane [GO:0005886]; actin binding [GO:0003779]; adenylate cyclase binding [GO:0008179]; actin polymerization or depolymerization [GO:0008154]; activation of adenylate cyclase …
Q0ZGT2	sp|Q0ZGT2|NEXN_HUMAN	92877.8	118673	149384	109228	87538.9	99709.4	155910	153778	142742	118084	150698	98421.6	5	1.53114	0.0398552	0.0944296	TRUE	sp|Q0ZGT2|NEXN_HUMAN	1	Yes	936	Nexilin (F-actin-binding protein) (Nelin)	cytoskeleton [GO:0005856]; focal adhesion [GO:0005925]; Z disc [GO:0030018]; actin filament binding [GO:0051015]; structural constituent of muscle [GO:0008307]; cardiac muscle fiber development [GO:0048739]; regulation of cell migration [GO:0030334]; regulation of cytoskeleton organization [GO:0051493]
Q13310	sp|Q13310|PABP4_HUMAN	396185	297444	191723	174713	161520	97057.6	307660	287196	320452	282700	304793	139914	5	2.17843	0.0273449	0.0723973	TRUE	sp|Q13310|PABP4_HUMAN	2	Yes	962	Polyadenylate-binding protein 4 (PABP-4) (Poly(A)-binding protein 4) (Activated-platelet protein 1) (APP-1) (Inducible poly(A)-binding protein) (iPABP)	cytoplasm [GO:0005737]; cytoplasmic stress granule [GO:0010494]; cytosol [GO:0005829]; intracellular ribonucleoprotein complex [GO:0030529]; nucleus [GO:0005634]; poly(A) binding [GO:0008143]; poly(U) RNA binding [GO:0008266]; RNA binding [GO:0003723]; blood coagulation [GO:0007596]; RNA catabolic process [GO:0006401]; RNA processing [GO:0006396]; translation [GO:0006412]
Q14676	sp|Q14676|MDC1_HUMAN	62687	133132	102619	78009.6	90469.9	108517	172339	181497	156104	94964.8	169650	91492	5	1.85427	0.0369079	0.0891729	TRUE	sp|Q14676|MDC1_HUMAN	1	Yes	1025	Mediator of DNA damage checkpoint protein 1 (Nuclear factor with BRCT domains 1)	chromosome [GO:0005694]; focal adhesion [GO:0005925]; nuclear body [GO:0016604]; nucleoplasm [GO:0005654]; nucleus [GO:0005634]; FHA domain binding [GO:0070975]; protein C-terminus binding [GO:0008022]; double-strand break repair via nonhomologous end joining [GO:0006303]; intra-S DNA damage checkpoint [GO:0031573]
Q15008	sp|Q15008|PSMD6_HUMAN	159703	277114	250567	74147.2	129424	109760	192803	203977	193930	222997	196840	101746	5	2.1917	0.0139231	0.0454476	TRUE	sp|Q15008|PSMD6_HUMAN	1	Yes	1042	26S proteasome non-ATPase regulatory subunit 6 (26S proteasome regulatory subunit RPN7) (26S proteasome regulatory subunit S10) (Breast cancer-associated protein SGA-113M) (Phosphonoformate immuno-associated protein 4) (Proteasome regulatory particle subunit p44S10) (p42A)	cytosol [GO:0005829]; extracellular exosome [GO:0070062]; extracellular region [GO:0005576]; ficolin-1-rich granule lumen [GO:1904813]; nucleoplasm [GO:0005654]; proteasome accessory complex [GO:0022624]; proteasome complex [GO:0000502]; proteasome regulatory particle [GO:0005838]; secretory granule lumen [GO:0034774]; ATPase activity [GO:0016887]; anaphase-promoting complex-dependent catabolic p…
Q15717	sp|Q15717|ELAV1_HUMAN	2.4592e+06	3.76024e+06	3.83819e+06	2.13876e+06	2.10285e+06	2.11739e+06	2.62246e+06	2.61709e+06	2.46953e+06	3.28633e+06	2.56871e+06	2.11962e+06	5	1.55044	0.0290913	0.0757008	TRUE	sp|Q15717|ELAV1_HUMAN	2	Yes	1084	ELAV-like protein 1 (Hu-antigen R) (HuR)	cytoplasm [GO:0005737]; cytosol [GO:0005829]; membrane [GO:0016020]; nucleoplasm [GO:0005654]; nucleus [GO:0005634]; ribonucleoprotein complex [GO:1990904]; AU-rich element binding [GO:0017091]; double-stranded RNA binding [GO:0003725]; mRNA 3'-UTR AU-rich region binding [GO:0035925]; mRNA 3'-UTR binding [GO:0003730]; mRNA binding [GO:0003729]; protein homodimerization activity [GO:0042803]; prot…
Q92841	sp|Q92841|DDX17_HUMAN	160519	261496	279646	174206	95766.1	74631.1	324352	282594	300834	227265	302113	107580	5	2.80826	0.0158639	0.0498324	TRUE	sp|Q92841|DDX17_HUMAN	1	Yes	1281	Probable ATP-dependent RNA helicase DDX17 (EC 3.6.4.13) (DEAD box protein 17) (DEAD box protein p72) (DEAD box protein p82) (RNA-dependent helicase p72)	cytoplasm [GO:0005737]; cytosol [GO:0005829]; membrane [GO:0016020]; nuclear speck [GO:0016607]; nucleolus [GO:0005730]; nucleoplasm [GO:0005654]; nucleus [GO:0005634]; ATP binding [GO:0005524]; ATP-dependent RNA helicase activity [GO:0004004]; estrogen receptor binding [GO:0030331]; RNA binding [GO:0003723]; RNA helicase activity [GO:0003724]; RNA-dependent ATPase activity [GO:0008186]; transcri…
Q92930	sp|Q92930|RAB8B_HUMAN	212915	378623	392570	353588	318075	339447	542260	540467	510067	316308	530723	336718	5	1.67787	0.0383937	0.0921448	TRUE	sp|Q92930|RAB8B_HUMAN	1	Yes	1288	Ras-related protein Rab-8B	cell tip [GO:0051286]; endosome [GO:0005768]; extracellular exosome [GO:0070062]; intracellular membrane-bounded organelle [GO:0043231]; mitochondrion [GO:0005739]; nuclear body [GO:0016604]; nucleoplasm [GO:0005654]; perinuclear region of cytoplasm [GO:0048471]; peroxisomal membrane [GO:0005778]; phagocytic vesicle [GO:0045335]; phagocytic vesicle membrane [GO:0030670]; plasma membrane [GO:00058…
Q9BZE9	sp|Q9BZE9|ASPC1_HUMAN	44000.6	54886.7	97305.9	19191.8	27748	18634.1	58236.1	68922.1	42466.4	61709.9	55445.4	21489.1	5	2.87168	0.00997534	0.0360846	TRUE	sp|Q9BZE9|ASPC1_HUMAN	1	Yes	1424	Tether containing UBX domain for GLUT4 (Alveolar soft part sarcoma chromosomal region candidate gene 1 protein) (Alveolar soft part sarcoma locus) (Renal papillary cell carcinoma protein 17) (UBX domain-containing protein 9)	cytoplasmic side of plasma membrane [GO:0009898]; cytosol [GO:0005829]; endomembrane system [GO:0012505]; endoplasmic reticulum-Golgi intermediate compartment membrane [GO:0033116]; extrinsic component of membrane [GO:0019898]; intracellular membrane-bounded organelle [GO:0043231]; nucleoplasm [GO:0005654]; perinuclear region of cytoplasm [GO:0048471]; plasma membrane [GO:0005886]; vesicle membra…
Q9NP97	sp|Q9NP97|DLRB1_HUMAN	521898	715543	846948	720595	620625	578232	1.01404e+06	1.01488e+06	933886	681333	986860	637100	5	1.54899	0.0301646	0.0774069	TRUE	sp|Q9NP97|DLRB1_HUMAN	2	Yes	1479	Dynein light chain roadblock-type 1 (Bithoraxoid-like protein) (BLP) (Dynein light chain 2A, cytoplasmic) (Dynein-associated protein Km23) (Roadblock domain-containing protein 1)	centrosome [GO:0005813]; ciliary tip [GO:0097542]; cilium [GO:0005929]; cytoplasm [GO:0005737]; cytoplasmic dynein complex [GO:0005868]; membrane [GO:0016020]; microtubule [GO:0005874]; outer dynein arm [GO:0036157]; dynein intermediate chain binding [GO:0045505]; microtubule motor activity [GO:0003777]; intraciliary transport involved in cilium assembly [GO:0035735]; microtubule-based movement […
Q9P0L0	sp|Q9P0L0|VAPA_HUMAN	1.32331e+06	914127	968946	714419	693403	693608	1.20807e+06	1.15299e+06	1.06929e+06	1.05436e+06	1.14201e+06	700407	5	1.6305	0.00532263	0.0233022	TRUE	sp|Q9P0L0|VAPA_HUMAN	2	Yes	1537	Vesicle-associated membrane protein-associated protein A (VAMP-A) (VAMP-associated protein A) (VAP-A) (33 kDa VAMP-associated protein) (VAP-33)	azurophil granule membrane [GO:0035577]; bicellular tight junction [GO:0005923]; endoplasmic reticulum [GO:0005783]; endoplasmic reticulum membrane [GO:0005789]; Golgi membrane [GO:0000139]; integral component of membrane [GO:0016021]; microtubule cytoskeleton [GO:0015630]; nuclear membrane [GO:0031965]; plasma membrane [GO:0005886]; vesicle [GO:0031982]; cadherin binding [GO:0045296]; FFAT motif…
Q9Y263	sp|Q9Y263|PLAP_HUMAN	200938	239804	259351	220426	204789	167518	369400	349532	242813	232061	315320	196280	5	1.60648	0.0392407	0.0933716	TRUE	sp|Q9Y263|PLAP_HUMAN	3	Yes	1609	Phospholipase A-2-activating protein (PLA2P) (PLAP)	cytoplasm [GO:0005737]; extracellular exosome [GO:0070062]; nucleus [GO:0005634]; phospholipase A2 activator activity [GO:0016005]; ubiquitin binding [GO:0043130]; inflammatory response [GO:0006954]; phospholipid metabolic process [GO:0006644]; proteasome-mediated ubiquitin-dependent protein catabolic process [GO:0043161]; signal transduction [GO:0007165]; ubiquitin homeostasis [GO:0010992]
Q9Y285	sp|Q9Y285|SYFA_HUMAN	1.14676e+06	1.97701e+06	1.82652e+06	1.82927e+06	1.68486e+06	1.73239e+06	2.62469e+06	2.54916e+06	2.51497e+06	1.60584e+06	2.56253e+06	1.74782e+06	5	1.59576	0.0337593	0.0842972	TRUE	sp|Q9Y285|SYFA_HUMAN	3	Yes	1614	Phenylalanine--tRNA ligase alpha subunit (EC 6.1.1.20) (CML33) (Phenylalanyl-tRNA synthetase alpha subunit) (PheRS)	cytoplasm [GO:0005737]; cytosol [GO:0005829]; membrane [GO:0016020]; phenylalanine-tRNA ligase complex [GO:0009328]; ATP binding [GO:0005524]; phenylalanine-tRNA ligase activity [GO:0004826]; RNA binding [GO:0003723]; tRNA binding [GO:0000049]; phenylalanyl-tRNA aminoacylation [GO:0006432]; protein heterotetramerization [GO:0051290]; tRNA aminoacylation for protein translation [GO:0006418]
Q9Y371	sp|Q9Y371|SHLB1_HUMAN	605963	1.09475e+06	954462	491840	480806	464133	694236	789929	615917	858697	696422	478790	5	1.79347	0.0267856	0.0715132	TRUE	sp|Q9Y371|SHLB1_HUMAN	3	Yes	1627	Endophilin-B1 (Bax-interacting factor 1) (Bif-1) (SH3 domain-containing GRB2-like protein B1)	autophagosome membrane [GO:0000421]; cytoplasm [GO:0005737]; cytoplasmic vesicle [GO:0031410]; cytosol [GO:0005829]; extracellular exosome [GO:0070062]; Golgi membrane [GO:0000139]; midbody [GO:0030496]; mitochondrial outer membrane [GO:0005741]; cadherin binding [GO:0045296]; identical protein binding [GO:0042802]; lipid binding [GO:0008289]; protein homodimerization activity [GO:0042803]; apopt…
Q9Y5M8	sp|Q9Y5M8|SRPRB_HUMAN	111157	140300	145212	127038	153084	161174	230599	244713	247463	131321	240810	146348	5	1.83376	0.00128394	0.00908285	TRUE	sp|Q9Y5M8|SRPRB_HUMAN	1	Yes	1654	Signal recognition particle receptor subunit beta (SR-beta) (Protein APMCF1)	cytoplasm [GO:0005737]; cytoplasmic microtubule [GO:0005881]; endoplasmic reticulum membrane [GO:0005789]; integral component of membrane [GO:0016021]; membrane [GO:0016020]; signal recognition particle receptor complex [GO:0005785]; GTP binding [GO:0005525]; signal recognition particle binding [GO:0005047]; IRE1-mediated unfolded protein response [GO:0036498]; small GTPase mediated signal transd…
Q9Y617	sp|Q9Y617|SERC_HUMAN	338734	377191	397997	286254	204778	290811	451908	474476	441848	370482	455875	257364	5	1.77132	0.00397685	0.0192831	TRUE	sp|Q9Y617|SERC_HUMAN	1	Yes	1658	Phosphoserine aminotransferase (EC 2.6.1.52) (Phosphohydroxythreonine aminotransferase) (PSAT)	cytoplasm [GO:0005737]; cytosol [GO:0005829]; extracellular exosome [GO:0070062]; O-phospho-L-serine:2-oxoglutarate aminotransferase activity [GO:0004648]; L-serine biosynthetic process [GO:0006564]; pyridoxine biosynthetic process [GO:0008615]
O60936	sp|O60936|NOL3_HUMAN	9465.42	2789.79	1547.86	76154.6	68793.9	72161.3	6468.97	2607.62	32716.8	3444.67	8202.57	72307.5	6	20.9911	0.0161734	0.0503308	TRUE	sp|O60936|NOL3_HUMAN	1	Yes	119	Nucleolar protein 3 (Apoptosis repressor with CARD) (Muscle-enriched cytoplasmic protein) (Myp) (Nucleolar protein of 30 kDa) (Nop30)	cytoplasm [GO:0005737]; cytosol [GO:0005829]; membrane [GO:0016020]; mitochondrion [GO:0005739]; nucleolus [GO:0005730]; sarcoplasmic reticulum [GO:0016529]; calcium ion binding [GO:0005509]; caspase binding [GO:0089720]; cysteine-type endopeptidase inhibitor activity involved in apoptotic process [GO:0043027]; death effector domain binding [GO:0035877]; death receptor binding [GO:0005123]; ident…
O75165	sp|O75165|DJC13_HUMAN	78557.2	99104.2	74420	210357	151131	175049	116098	116063	125448	83366.1	119123	177211	6	2.12569	0.00132105	0.00921971	TRUE	sp|O75165|DJC13_HUMAN	1	Yes	123	DnaJ homolog subfamily C member 13 (Required for receptor-mediated endocytosis 8) (RME-8)	azurophil granule membrane [GO:0035577]; cytosol [GO:0005829]; early endosome membrane [GO:0031901]; endosome membrane [GO:0010008]; extracellular exosome [GO:0070062]; intracellular membrane-bounded organelle [GO:0043231]; lysosomal membrane [GO:0005765]; membrane [GO:0016020]; plasma membrane [GO:0005886]; secretory granule membrane [GO:0030667]; endosome organization [GO:0007032]; neutrophil d…
P00491	sp|P00491|PNPH_HUMAN	2.96704e+06	2.0597e+06	2.20847e+06	3.50099e+06	4.36015e+06	4.12515e+06	2.2482e+06	2.5241e+06	2.14596e+06	2.38089e+06	2.30067e+06	3.97842e+06	6	1.72925	0.00485443	0.0216502	TRUE	sp|P00491|PNPH_HUMAN	10	Yes	198	Purine nucleoside phosphorylase (PNP) (EC 2.4.2.1) (Inosine phosphorylase) (Inosine-guanosine phosphorylase)	cytoplasm [GO:0005737]; cytoskeleton [GO:0005856]; cytosol [GO:0005829]; extracellular exosome [GO:0070062]; extracellular region [GO:0005576]; ficolin-1-rich granule lumen [GO:1904813]; intracellular [GO:0005622]; nucleus [GO:0005634]; secretory granule lumen [GO:0034774]; drug binding [GO:0008144]; nucleoside binding [GO:0001882]; phosphate ion binding [GO:0042301]; purine nucleobase binding [G…
P02795	sp|P02795|MT2_HUMAN	19647.5	12577.8	19911.9	168700	181742	170507	18622	122880	149881	17008.8	69997.9	173555	6	10.2038	0.0162621	0.0505126	TRUE	sp|P02795|MT2_HUMAN	2	Yes	209	Metallothionein-2 (MT-2) (Metallothionein-2A) (Metallothionein-II) (MT-II)	cytoplasm [GO:0005737]; cytosol [GO:0005829]; nucleus [GO:0005634]; perinuclear region of cytoplasm [GO:0048471]; cadmium ion binding [GO:0046870]; drug binding [GO:0008144]; zinc ion binding [GO:0008270]; astrocyte activation [GO:0048143]; cellular copper ion homeostasis [GO:0006878]; cellular response to drug [GO:0035690]; cellular response to erythropoietin [GO:0036018]; cellular response to i…
P09622	sp|P09622|DLDH_HUMAN	515627	535468	649757	868858	1.00838e+06	940945	465179	476006	549456	563993	495513	937660	6	1.8923	0.000485234	0.00524791	TRUE	sp|P09622|DLDH_HUMAN	3	Yes	289	Dihydrolipoyl dehydrogenase, mitochondrial (EC 1.8.1.4) (Dihydrolipoamide dehydrogenase) (Glycine cleavage system L protein)	acrosomal matrix [GO:0043159]; mitochondrial matrix [GO:0005759]; mitochondrion [GO:0005739]; motile cilium [GO:0031514]; myelin sheath [GO:0043209]; nucleoplasm [GO:0005654]; oxoglutarate dehydrogenase complex [GO:0045252]; pyruvate dehydrogenase complex [GO:0045254]; dihydrolipoyl dehydrogenase activity [GO:0004148]; flavin adenine dinucleotide binding [GO:0050660]; lipoamide binding [GO:004354…
P13797	sp|P13797|PLST_HUMAN	3.33267e+06	3.89454e+06	4.24554e+06	8.44273e+06	8.36167e+06	8.00779e+06	5.93465e+06	6.4087e+06	7.17274e+06	3.80534e+06	6.4856e+06	8.26855e+06	6	2.17288	0.000125696	0.00238477	TRUE	sp|P13797|PLST_HUMAN	11	Yes	336	Plastin-3 (T-plastin)	actin filament [GO:0005884]; actin filament bundle [GO:0032432]; cytoplasm [GO:0005737]; cytosol [GO:0005829]; plasma membrane [GO:0005886]; actin filament binding [GO:0051015]; calcium ion binding [GO:0005509]; actin crosslink formation [GO:0051764]; actin filament bundle assembly [GO:0051017]; actin filament network formation [GO:0051639]; bone development [GO:0060348]
P16278	sp|P16278|BGAL_HUMAN	51391.9	56037	65980.4	141101	173587	149567	94781	98906.9	36426.4	57490.3	69896.4	154156	6	2.68143	0.0263264	0.0708264	TRUE	sp|P16278|BGAL_HUMAN	1	Yes	360	Beta-galactosidase (EC 3.2.1.23) (Acid beta-galactosidase) (Lactase) (Elastin receptor 1)	azurophil granule lumen [GO:0035578]; cytoplasm [GO:0005737]; extracellular exosome [GO:0070062]; extracellular region [GO:0005576]; extracellular space [GO:0005615]; ficolin-1-rich granule lumen [GO:1904813]; Golgi apparatus [GO:0005794]; intracellular membrane-bounded organelle [GO:0043231]; lysosomal lumen [GO:0043202]; perinuclear region of cytoplasm [GO:0048471]; vacuole [GO:0005773]; beta-g…
P21283	sp|P21283|VATC1_HUMAN	123722	140167	141142	336001	319356	317599	86110.3	120210	221519	134767	131867	324214	6	2.45865	0.0121727	0.041437	TRUE	sp|P21283|VATC1_HUMAN	1	Yes	400	V-type proton ATPase subunit C 1 (V-ATPase subunit C 1) (Vacuolar proton pump subunit C 1)	apical part of cell [GO:0045177]; cytoplasmic vesicle [GO:0031410]; cytosol [GO:0005829]; extracellular exosome [GO:0070062]; lysosomal membrane [GO:0005765]; plasma membrane [GO:0005886]; proton-transporting two-sector ATPase complex [GO:0016469]; vacuolar proton-transporting V-type ATPase, V1 domain [GO:0000221]; hydrogen-exporting ATPase activity, phosphorylative mechanism [GO:0008553]; proton…
P26006	sp|P26006|ITA3_HUMAN	101611	51716.2	135298	229264	230890	227479	83302.6	91785.2	101849	89252.2	92001.6	229207	6	2.56808	0.0117939	0.0405612	TRUE	sp|P26006|ITA3_HUMAN	1	Yes	441	Integrin alpha-3 (CD49 antigen-like family member C) (FRP-2) (Galactoprotein B3) (GAPB3) (VLA-3 subunit alpha) (CD antigen CD49c) [Cleaved into: Integrin alpha-3 heavy chain; Integrin alpha-3 light chain]	basolateral plasma membrane [GO:0016323]; cell periphery [GO:0071944]; cell surface [GO:0009986]; excitatory synapse [GO:0060076]; external side of plasma membrane [GO:0009897]; extracellular exosome [GO:0070062]; filopodium membrane [GO:0031527]; focal adhesion [GO:0005925]; growth cone [GO:0030426]; integrin alpha3-beta1 complex [GO:0034667]; integrin complex [GO:0008305]; invadopodium membrane…
P30040	sp|P30040|ERP29_HUMAN	1.0244e+06	1.01554e+06	1.18645e+06	2.18548e+06	2.02247e+06	2.15828e+06	1.57638e+06	1.30927e+06	1.74907e+06	1.07269e+06	1.53402e+06	2.12086e+06	6	1.97715	0.000538875	0.0056531	TRUE	sp|P30040|ERP29_HUMAN	5	Yes	477	Endoplasmic reticulum resident protein 29 (ERp29) (Endoplasmic reticulum resident protein 28) (ERp28) (Endoplasmic reticulum resident protein 31) (ERp31)	cell surface [GO:0009986]; endoplasmic reticulum [GO:0005783]; endoplasmic reticulum lumen [GO:0005788]; extracellular exosome [GO:0070062]; melanosome [GO:0042470]; membrane [GO:0016020]; smooth endoplasmic reticulum [GO:0005790]; transport vesicle [GO:0030133]; chaperone binding [GO:0051087]; protein homodimerization activity [GO:0042803]; activation of MAPK activity [GO:0000187]; intracellular…
P30101	sp|P30101|PDIA3_HUMAN	1.33872e+07	1.6127e+07	1.69366e+07	2.35985e+07	2.30479e+07	2.29658e+07	1.58467e+07	1.78642e+07	1.77076e+07	1.5406e+07	1.71144e+07	2.32024e+07	6	1.50606	0.00214103	0.0125769	TRUE	sp|P30101|PDIA3_HUMAN	23	Yes	488	Protein disulfide-isomerase A3 (EC 5.3.4.1) (58 kDa glucose-regulated protein) (58 kDa microsomal protein) (p58) (Disulfide isomerase ER-60) (Endoplasmic reticulum resident protein 57) (ER protein 57) (ERp57) (Endoplasmic reticulum resident protein 60) (ER protein 60) (ERp60)	cell surface [GO:0009986]; endoplasmic reticulum [GO:0005783]; endoplasmic reticulum lumen [GO:0005788]; extracellular exosome [GO:0070062]; extracellular space [GO:0005615]; focal adhesion [GO:0005925]; melanosome [GO:0042470]; myelin sheath [GO:0043209]; nucleus [GO:0005634]; phagocytic vesicle [GO:0045335]; recycling endosome membrane [GO:0055038]; cysteine-type endopeptidase activity [GO:0004…
P42765	sp|P42765|THIM_HUMAN	363736	198167	315137	682370	713141	777188	488981	485112	572515	283208	514012	723170	6	2.55349	0.00300412	0.0159582	TRUE	sp|P42765|THIM_HUMAN	2	Yes	586	3-ketoacyl-CoA thiolase, mitochondrial (EC 2.3.1.16) (Acetyl-CoA acyltransferase) (Beta-ketothiolase) (Mitochondrial 3-oxoacyl-CoA thiolase) (T1)	extracellular exosome [GO:0070062]; mitochondrial inner membrane [GO:0005743]; mitochondrial matrix [GO:0005759]; mitochondrion [GO:0005739]; acetyl-CoA C-acyltransferase activity [GO:0003988]; RNA binding [GO:0003723]; cellular response to hypoxia [GO:0071456]; cholesterol biosynthetic process [GO:0006695]; fatty acid beta-oxidation [GO:0006635]; negative regulation of mitochondrial membrane per…
P46734	sp|P46734|MP2K3_HUMAN	105934	50382	82373.6	127344	155660	198429	38151.1	59230.7	84104	76038.3	57494.2	157853	6	2.74555	0.0269092	0.0717005	TRUE	sp|P46734|MP2K3_HUMAN	1		606	Dual specificity mitogen-activated protein kinase kinase 3 (MAP kinase kinase 3) (MAPKK 3) (EC 2.7.12.2) (MAPK/ERK kinase 3) (MEK 3) (Stress-activated protein kinase kinase 2) (SAPK kinase 2) (SAPKK-2) (SAPKK2)	cytoplasm [GO:0005737]; cytosol [GO:0005829]; membrane [GO:0016020]; nucleoplasm [GO:0005654]; ATP binding [GO:0005524]; MAP kinase kinase activity [GO:0004708]; protein kinase binding [GO:0019901]; protein serine/threonine kinase activity [GO:0004674]; protein tyrosine kinase activity [GO:0004713]; activation of MAPK activity [GO:0000187]; activation of protein kinase activity [GO:0032147]; card…
P49411	sp|P49411|EFTU_HUMAN	6.31433e+06	3.60756e+06	3.44327e+06	6.09024e+06	6.88206e+06	6.86728e+06	3.934e+06	4.07392e+06	4.26278e+06	4.28059e+06	4.08802e+06	6.60256e+06	6	1.6151	0.0484388	0.107156	TRUE	sp|P49411|EFTU_HUMAN	12	Yes	638	Elongation factor Tu, mitochondrial (EF-Tu) (P43)	extracellular exosome [GO:0070062]; membrane [GO:0016020]; mitochondrial inner membrane [GO:0005743]; mitochondrial nucleoid [GO:0042645]; mitochondrion [GO:0005739]; myelin sheath [GO:0043209]; GTP binding [GO:0005525]; GTPase activity [GO:0003924]; RNA binding [GO:0003723]; translation elongation factor activity [GO:0003746]; response to ethanol [GO:0045471]; translational elongation [GO:000641…
P52701	sp|P52701|MSH6_HUMAN	145755	10314.2	7815.16	172894	181767	184945	9590.47	4674.09	6062.42	22733.4	6477.31	179796	6	27.7578	0.0147114	0.0468294	TRUE	sp|P52701|MSH6_HUMAN	1	Yes	688	DNA mismatch repair protein Msh6 (hMSH6) (G/T mismatch-binding protein) (GTBP) (GTMBP) (MutS protein homolog 6) (MutS-alpha 160 kDa subunit) (p160)	cytosol [GO:0005829]; Golgi apparatus [GO:0005794]; intracellular membrane-bounded organelle [GO:0043231]; MutSalpha complex [GO:0032301]; nuclear chromatin [GO:0000790]; nucleoplasm [GO:0005654]; ATP binding [GO:0005524]; chromatin binding [GO:0003682]; damaged DNA binding [GO:0003684]; DNA-dependent ATPase activity [GO:0008094]; guanine/thymine mispair binding [GO:0032137]; methylated histone b…
P61019	sp|P61019|RAB2A_HUMAN	406952	528130	534607	687573	723834	739193	531520	563415	358248	486153	475165	716537	6	1.50798	0.0426204	0.0991735	TRUE	sp|P61019|RAB2A_HUMAN	2	Yes	752	Ras-related protein Rab-2A	cytosol [GO:0005829]; endoplasmic reticulum membrane [GO:0005789]; endoplasmic reticulum-Golgi intermediate compartment membrane [GO:0033116]; extracellular exosome [GO:0070062]; Golgi apparatus [GO:0005794]; Golgi membrane [GO:0000139]; lysosomal membrane [GO:0005765]; melanosome [GO:0042470]; nucleus [GO:0005634]; GDP binding [GO:0019003]; GTP binding [GO:0005525]; GTPase activity [GO:0003924];…
P61758	sp|P61758|PFD3_HUMAN	413201	572097	500242	783174	857887	826258	535768	588085	756464	490837	620014	821867	6	1.67442	0.0126327	0.0425684	TRUE	sp|P61758|PFD3_HUMAN	1	Yes	769	Prefoldin subunit 3 (HIBBJ46) (Von Hippel-Lindau-binding protein 1) (VBP-1) (VHL-binding protein 1)	cytoplasm [GO:0005737]; cytosol [GO:0005829]; intracellular membrane-bounded organelle [GO:0043231]; nucleus [GO:0005634]; polysome [GO:0005844]; prefoldin complex [GO:0016272]; tubulin binding [GO:0015631]; microtubule-based process [GO:0007017]; protein folding [GO:0006457]; tubulin complex assembly [GO:0007021]
P78417	sp|P78417|GSTO1_HUMAN	1.35286e+06	1.80864e+06	1.87459e+06	2.86851e+06	2.74195e+06	2.8845e+06	2.39756e+06	2.19863e+06	2.34381e+06	1.66151e+06	2.31179e+06	2.83093e+06	6	1.70383	0.0026357	0.0145494	TRUE	sp|P78417|GSTO1_HUMAN	2	Yes	855	Glutathione S-transferase omega-1 (GSTO-1) (EC 2.5.1.18) (Glutathione S-transferase omega 1-1) (GSTO 1-1) (Glutathione-dependent dehydroascorbate reductase) (EC 1.8.5.1) (Monomethylarsonic acid reductase) (MMA(V) reductase) (EC 1.20.4.2) (S-(Phenacyl)glutathione reductase) (SPG-R)	cytoplasm [GO:0005737]; cytosol [GO:0005829]; extracellular exosome [GO:0070062]; glutathione dehydrogenase (ascorbate) activity [GO:0045174]; glutathione transferase activity [GO:0004364]; methylarsonate reductase activity [GO:0050610]; oxidoreductase activity [GO:0016491]; cellular response to arsenic-containing substance [GO:0071243]; glutathione derivative biosynthetic process [GO:1901687]; g…
Q01813	sp|Q01813|K6PP_HUMAN	2.57089e+06	2.5575e+06	2.80769e+06	4.67698e+06	5.20954e+06	5.14858e+06	3.20024e+06	4.3923e+06	4.293e+06	2.64291e+06	3.92234e+06	5.00592e+06	6	1.89409	0.00123224	0.00889326	TRUE	sp|Q01813|K6PP_HUMAN	8	Yes	886	ATP-dependent 6-phosphofructokinase, platelet type (ATP-PFK) (PFK-P) (EC 2.7.1.11) (6-phosphofructokinase type C) (Phosphofructo-1-kinase isozyme C) (PFK-C) (Phosphohexokinase)	cytoplasm [GO:0005737]; cytosol [GO:0005829]; extracellular exosome [GO:0070062]; extracellular matrix [GO:0031012]; membrane [GO:0016020]; nucleus [GO:0005634]; 6-phosphofructokinase activity [GO:0003872]; ATP binding [GO:0005524]; cadherin binding [GO:0045296]; metal ion binding [GO:0046872]; protein complex binding [GO:0032403]; canonical glycolysis [GO:0061621]; fructose 6-phosphate metabolic…
Q07065	sp|Q07065|CKAP4_HUMAN	2.84679e+06	2.79274e+06	2.99042e+06	4.55218e+06	4.36207e+06	4.57178e+06	3.65209e+06	3.49605e+06	3.36565e+06	2.87545e+06	3.50265e+06	4.49434e+06	6	1.563	1.26928e-05	0.000588098	TRUE	sp|Q07065|CKAP4_HUMAN	9	Yes	921	Cytoskeleton-associated protein 4 (63-kDa cytoskeleton-linking membrane protein) (Climp-63) (p63)	azurophil granule membrane [GO:0035577]; cytoskeleton [GO:0005856]; cytosol [GO:0005829]; endoplasmic reticulum [GO:0005783]; endoplasmic reticulum lumen [GO:0005788]; endoplasmic reticulum membrane [GO:0005789]; extracellular exosome [GO:0070062]; extracellular matrix [GO:0031012]; integral component of membrane [GO:0016021]; lamellar body [GO:0042599]; lipid particle [GO:0005811]; membrane [GO:…
Q13492	sp|Q13492|PICAL_HUMAN	483749	548234	497348	927807	1.05196e+06	1.10567e+06	703185	647854	797006	509036	713405	1.02572e+06	6	2.01502	0.00021257	0.00333452	TRUE	sp|Q13492|PICAL_HUMAN	4	Yes	975	Phosphatidylinositol-binding clathrin assembly protein (Clathrin assembly lymphoid myeloid leukemia protein)	clathrin-coated pit [GO:0005905]; clathrin-coated vesicle [GO:0030136]; cytosol [GO:0005829]; Golgi apparatus [GO:0005794]; intracellular membrane-bounded organelle [GO:0043231]; membrane [GO:0016020]; neurofibrillary tangle [GO:0097418]; neuronal cell body [GO:0043025]; nucleus [GO:0005634]; perinuclear region of cytoplasm [GO:0048471]; postsynaptic membrane [GO:0045211]; presynaptic membrane [G…
Q14166	sp|Q14166|TTL12_HUMAN	616810	651678	1.01561e+06	1.47138e+06	1.43061e+06	1.53424e+06	1.16395e+06	1.24064e+06	1.22985e+06	741830	1.211e+06	1.47813e+06	6	1.99255	0.00489058	0.0217015	TRUE	sp|Q14166|TTL12_HUMAN	5	Yes	1006	Tubulin--tyrosine ligase-like protein 12	ATP binding [GO:0005524]; catalytic activity [GO:0003824]; cellular protein modification process [GO:0006464]
Q15435	sp|Q15435|PP1R7_HUMAN	136001	188612	185894	332616	315904	353346	202896	273506	285371	168316	251121	333605	6	1.98202	0.00478798	0.0214558	TRUE	sp|Q15435|PP1R7_HUMAN	2	Yes	1075	Protein phosphatase 1 regulatory subunit 7 (Protein phosphatase 1 regulatory subunit 22)	chromosome [GO:0005694]; cytoplasm [GO:0005737]; extracellular exosome [GO:0070062]; nucleus [GO:0005634]; enzyme regulator activity [GO:0030234]; protein phosphatase regulator activity [GO:0019888]; chromosome segregation [GO:0007059]; positive regulation of protein dephosphorylation [GO:0035307]
Q6IS14	sp|Q6IS14|IF5AL_HUMAN	50776.5	44087.8	16832.1	172629	179737	169286	64801	33237.3	148349	33525.4	68364.5	173830	6	5.18502	0.030155	0.0774069	TRUE	sp|Q6IS14|IF5AL_HUMAN	1	Yes	1150	Eukaryotic translation initiation factor 5A-1-like (eIF-5A-1-like) (eIF-5A1-like) (Eukaryotic initiation factor 5A isoform 1-like)	endoplasmic reticulum membrane [GO:0005789]; nuclear pore [GO:0005643]; ribosome binding [GO:0043022]; translation elongation factor activity [GO:0003746]; mRNA transport [GO:0051028]; positive regulation of translational elongation [GO:0045901]; positive regulation of translational termination [GO:0045905]; protein transport [GO:0015031]; translational frameshifting [GO:0006452]
[truncated: 1,098 more rows]

## Sheet: Downregulated
Pathway analysis
Down regulated proteins
Uniprot
P30085
Q9NTJ5
P60059
Q9BVC6
Q9Y2V2
Q9Y2B0
O95433
P36954
P13984
Q15397
P26232
Q8WWY3
Q92979
Q99729
O15145
Q13242
P23921
[truncated: 64 more rows]
