# Supplementary material for: Alternative assembly of respiratory complex II connects energy stress to metabolic checkpoints
Source: Nat Commun. 2018 Jun 7;9:2221. doi: 10.1038/s41467-018-04603-z (PMC5992162; doi:10.1038/s41467-018-04603-z)
Supplement: Supplementary file 5 — Supplementary Data 3 [file 41467_2018_4603_MOESM5_ESM.xlsx]

## Sheet: heatmap
Raw data and Z-scorefor metabolites defined by NMR and LC-MS/MS from MDA231 sublines.											mean	STDEV	Z-score
	No.	Par	Par	Par	SDHBKO EV	SDHBKO EV	SDHBKO EV	SDHBKO SDHAlow-1	SDHBKO SDHAlow-1	SDHBKO SDHAlow-1			Par	Par	Par	SDHBKO EV	SDHBKO EV	SDHBKO EV	SDHBKO SDHAlow-1	SDHBKO SDHAlow-1	SDHBKO SDHAlow-1	identified metabolites (bold one by LC-MS/MS）
	1	115.17	160.931	159.837	291.544	310.353	313.987	264.602	262.352	225.47	233.805	72.7251	-1.63128	-1.00205	-1.0171	0.793935	1.05256	1.10253	0.423472	0.39253	-0.114615	creatine
	2	1023.74	1042.95	1036.02	2170.43	2196.48	2108.17	2076.82	1951.87	2029.96	1737.38	532.216	-1.34088	-1.30479	-1.31782	0.813667	0.862611	0.696688	0.637779	0.403005	0.54974	myo-inositol
	3	2173.28	2153.11	2226.96	2917.61	2957.83	2964.83	2642.93	2614.53	2612.17	2584.81	332.245	-1.23861	-1.29932	-1.07704	1.00169	1.12274	1.1438	0.174934	0.0894656	0.0823501	guanidoacetate
	4	89.9488	69.9582	93.4818	199.201	192.815	182.155	204.366	228.983	211.55	163.607	61.0441	-1.20663	-1.53411	-1.14876	0.583095	0.478487	0.303849	0.667709	1.07096	0.785393	lactate
	5	348.41	339.968	331.317	459.159	473.624	448.586	476.678	439.174	465.645	420.285	61.5262	-1.16819	-1.30541	-1.44601	0.63183	0.866934	0.459992	0.916572	0.30702	0.73726	Taurine
	6	33573.2	39322	35301.9	255550	250222	227969	127532	128574	127421	136163	90812.5	-1.12969	-1.06638	-1.11065	1.31465	1.25599	1.01094	-0.0950432	-0.083565	-0.0962563	succinate
	7	130709	120331	112858	210960	194719	217768	173766	180032	187650	169866	39167.4	-0.999735	-1.2647	-1.45548	1.04919	0.634533	1.22301	0.0995679	0.259553	0.454056	GTP
	8	263978	220595	226806	1.04162e+06	895148	685214	459543	398890	487020	519869	295949	-0.864644	-1.01123	-0.990246	1.76299	1.26805	0.558696	-0.203838	-0.408782	-0.110995	AMP
	9	34393.8	33003	32347	39409.1	39174	38114.9	106740	102189	105714	59009.4	34516.8	-0.713146	-0.75344	-0.772446	-0.567847	-0.574657	-0.605341	1.38281	1.25097	1.35309	NADH
	10	196.315	200.047	163.793	252.661	226.381	176.113	505.562	425.86	527.957	297.188	146.753	-0.68736	-0.661935	-0.908976	-0.30341	-0.482486	-0.825023	1.41989	0.876795	1.5725	ethylene glycol
	11	10.5443	9.6006	11.857	12.15	8.0541	10.2105	17.916	16.3616	16.0152	12.5233	3.4346	-0.576182	-0.850945	-0.193983	-0.108675	-1.30122	-0.67337	1.57012	1.11755	1.0167	formate
	12	99362.7	82045	78803.8	167930	176352	164490	96339.9	95624	90263.4	116801	40252.4	-0.433231	-0.863459	-0.943982	1.27021	1.47943	1.18475	-0.508326	-0.526113	-0.659286	NAD
	13	77.6173	60.0133	96.1038	66.2174	80.0099	65.3157	98.7482	88.9695	90.4989	80.3882	14.1902	-0.195271	-1.43585	1.1075	-0.998638	-0.0266609	-1.06218	1.29385	0.604735	0.712514	3-hydroxisovalerate
	14	728733	705252	698262	974850	997872	1.05545e+06	546649	571837	574418	761480	197852	-0.165514	-0.284191	-0.319522	1.07843	1.19479	1.48579	-1.08581	-0.958508	-0.945464	ATP
	15	12270.3	12166	12339.2	19818	16961	15852.9	6878.78	6781	6215.58	12142.5	4841.68	0.0263824	0.00484861	0.04062	1.5853	0.995207	0.766339	-1.08717	-1.10737	-1.22415	NADP
	16	382.974	460.7	442.921	408.845	387.314	366.863	302.852	224.525	304.709	364.634	75.1716	0.243975	1.27796	1.04145	0.588138	0.301709	0.0296558	-0.82187	-1.86384	-0.797173	glycine
	17	126469	124126	127726	143559	142236	138427	90307.1	97125	98202	120909	20555.6	0.270513	0.156522	0.33165	1.10193	1.03755	0.852236	-1.48872	-1.15704	-1.10464	Pyruvate
	18	10208.7	10241.7	10583.8	8933.85	8691.01	8604.4	11265.8	10187	10511.6	9914.21	940.305	0.313199	0.348319	0.712057	-1.04259	-1.30085	-1.39296	1.43745	0.290091	0.635292	trimethylamine-N-oxide
	19	1361.53	1352.46	1449.05	954.253	1001.01	1023.92	1369.26	1376.14	1334.52	1246.9	193.753	0.59158	0.544813	1.04331	-1.51044	-1.26912	-1.15086	0.631483	0.667008	0.452212	threonine
	20	208.357	224.147	211	8.9022	-0.8612	10.824	229.563	191.287	205.795	143.224	103.318	0.630416	0.783242	0.655996	-1.30008	-1.39458	-1.28148	0.835665	0.4652	0.605622	dimethylamine
	21	238.26	231.169	222.063	156.74	176.36	157.63	223.766	258.758	234.783	211.059	37.5403	0.724591	0.535692	0.293134	-1.44695	-0.924313	-1.42324	0.338493	1.27061	0.631983	5,6-dihydrouracil
	22	271.315	277.644	264.598	226.516	225.449	229.557	279.858	261.282	254.533	254.528	21.9619	0.76438	1.05254	0.458527	-1.27549	-1.32407	-1.13701	1.15335	0.307538	0.000236774
	23	96.2324	139.694	133.084	1.1295	-6.6941	8.248	14.4693	13.0024	2.6412	44.6452	60.2569	0.856121	1.57738	1.4677	-0.722169	-0.852006	-0.604033	-0.500787	-0.525131	-0.697081	methylguanidine
	24	196.749	202.546	229.812	143.664	116.637	137.678	141.061	136.127	137.783	160.228	38.8935	0.938982	1.08804	1.78908	-0.425885	-1.1208	-0.579811	-0.492814	-0.619686	-0.577106	isoleucine
	25	142.89	142.321	128.978	80.6046	52.3054	52.1529	123.168	112.018	130.453	107.21	36.3169	0.982454	0.966797	0.599387	-0.732591	-1.51182	-1.51602	0.43942	0.132378	0.639996	betaine
	26	623.996	636.024	659.862	442.738	441.601	470.237	459.065	437.827	419.333	510.076	98.8329	1.15266	1.27435	1.51555	-0.681334	-0.692837	-0.403095	-0.516134	-0.731019	-0.918146	leucine
	27	2.62781e+06	2762225	2.7037e+06	1.35126e+06	1370030	1.32943e+06	479967	480777	509445	1.51274e+06	964443	1.15619	1.29555	1.23487	-0.167435	-0.14797	-0.190068	-1.07085	-1.07001	-1.04028	GSSG
	28	1397.5	1406.15	1445.47	665.82	665.044	664.21	969.854	936.59	919.714	1007.82	329.556	1.18244	1.2087	1.32801	-1.03775	-1.0401	-1.04264	-0.115194	-0.216128	-0.267336	Glutamate
	29	418.063	378.601	379.711	118.846	128.572	89.4431	273.412	288.414	319.097	266.018	124.41	1.22214	0.904939	0.913862	-1.18296	-1.10478	-1.4193	0.0594372	0.180022	0.426647	glutamine
	30	509452	576925	495727	161641	170095	146731	145835	181631	142651	281188	186322	1.22511	1.58724	1.15144	-0.641612	-0.596238	-0.721634	-0.726444	-0.534324	-0.74353	ADP
	31	100.518	91.7001	112.983	49.5204	60.6636	42.2393	53.5185	40.8158	44.3983	66.2619	27.794	1.23249	0.915241	1.68098	-0.602341	-0.20142	-0.864308	-0.458494	-0.915524	-0.786629	tyramine
	32	1.20478e+06	1237979	1.2345e+06	359059	408560	337819	577984	550548	532913	716017	391329	1.24899	1.33382	1.32494	-0.912166	-0.785673	-0.966444	-0.352728	-0.422837	-0.467901	a-KG
	33	52313.3	53379	54786.7	6723.88	6232	6583.05	16073.8	16486	14935.6	25279.3	21554.7	1.25421	1.30365	1.36896	-0.860852	-0.883672	-0.867386	-0.427077	-0.407952	-0.47988	Fumarate
	34	129.583	143.629	121.561	43.2571	40.4173	54.4963	47.3207	43.8777	26.3557	72.2776	45.4362	1.26124	1.57037	1.08468	-0.63871	-0.701211	-0.391348	-0.549275	-0.625052	-1.01069	UDP-galactose
	35	852311	944924	826975	12859.2	13814	13126.6	13129.3	13124	14006.8	300474	431814	1.27795	1.49242	1.21927	-0.666062	-0.663851	-0.665443	-0.665437	-0.665449	-0.663405	Citrate
	36	601.32	597.882	617.656	150.532	149.204	161.547	245.287	265.335	245.78	337.172	205.968	1.28247	1.26578	1.36179	-0.906158	-0.912609	-0.852679	-0.446109	-0.348775	-0.443717	alanine
	37	442844	466327	439147	7881.23	8160	8347.4	9463.72	8728	9111.11	155557	220536	1.30268	1.40916	1.28592	-0.669621	-0.668357	-0.667507	-0.662445	-0.665781	-0.664044	Aspartate
	38	949866	953992	982064	6720.65	6601	7462.72	10373.7	8500	8948.98	326059	477018	1.30772	1.31637	1.37522	-0.669446	-0.669697	-0.667891	-0.661788	-0.665716	-0.664775	Malate
	39	9.49941e+06	8836633	1.0045e+07	1.30696e+06	1325721	1.21488e+06	760992	819739	810581	3.84666e+06	4.22649e+06	1.33746	1.18064	1.46655	-0.6009	-0.596461	-0.622687	-0.730078	-0.716178	-0.718345	GSH
	40	3.32945e+06	3365075	3.09202e+06	126507	113060	116192	158713	141558	144809	1.17638e+06	1.56618e+06	1.37473	1.39748	1.22314	-0.670338	-0.678924	-0.676925	-0.649775	-0.660729	-0.658653	2HG
	41	1031.39	1008.94	947.464	700.607	688.042	698.623	458.261	742.531	671.922	771.975	187.435	1.38401	1.26424	0.936262	-0.380759	-0.4478	-0.391345	-1.67372	-0.157092	-0.533799	O-phosphocholine
	42	225.454	214.538	224.612	142.917	146.913	142.595	142.167	137.59	124.017	166.756	41.6888	1.40801	1.14617	1.38781	-0.571834	-0.475973	-0.579555	-0.589831	-0.699609	-1.02519	valine
	43	112.583	109.892	84.2618	82.4098	77.6074	80.1059	58.2488	67.5859	77.5369	83.359	17.7363	1.64769	1.49595	0.0509006	-0.053518	-0.324285	-0.183415	-1.41575	-0.889312	-0.32826	glycolate
	44	55.7617	31.3798	16.1518	-12.4342	-3.2437	-20.6722	-7.9243	-11.6716	-0.6934	5.18377	24.7615	2.0426	1.05793	0.442946	-0.711505	-0.340345	-1.0442	-0.529372	-0.680708	-0.237351	2-aminoadipate
